# Supplementary material for: Integrating metabolomics and proteomics to identify novel drug targets for heart failure and atrial fibrillation
Source: Genome Med. 2024 Oct 21;16:120. doi: 10.1186/s13073-024-01395-4 (PMC11492627; doi:10.1186/s13073-024-01395-4)
Supplement: Supplementary file 2 — Supplementary Material 2. Table S1. Details of the metabolites considered. Table S2. Full MR results testing for the effect of metabolites on cardiac outcomes. Table S3. Number of metabolites per class associated with cardiac outcomes. Table S4. Enrichment of significant metabolite classes per cardiac outcome. Table S5. Number of overlapping prioritised proteins per outcome. Table S6. Overview and characteristics of not yet druggable prioritised proteins and metabolites associated with atrial fibrillation, heart failure, dilated cardiomyopathy, or non-ischemic cardiomyopathy. Table S7. Final results of all MRs per prioritised protein. Table S8. HPA RNA over-expression in heart. Table S9. Druggability results of the prioritised proteins. Table S10. Frequency of indication and side-effects. Table S11. Reactome pathway enrichment. Table S12. Replicates of the proteins associated with cardiac outcomes. Table S13. Replicates of the proteins associated with metabolites. [file 13073_2024_1395_MOESM2_ESM.xlsx]

## Sheet: Content
Content
Table S1. Details of the metabolites considered
Table S2. Full MR results testing for the effect of metabolites on cardiac outcomes
Table S3. Number of metabolites per class associated with cardiac outcomes
Table S4. Enrichment of significant metabolite classes per cardiac outcome
Table S5. Number of overlapping prioritised proteins per outcome
Table S6. Overview and characteristics of not yet druggable prioritised proteins and metabolites associated with atrial fibrillation (AF), heart failure (HF), dilated cardiomyopathy (DCM), or non-ischemic cardiomyopathy (NICM).
Table S7. Final results of all MRs per prioritised protein
Table S8. HPA RNA over-expression in heart
Table S9. Druggability results of the prioritised proteins
Table S10. Frequency of indication and side-effects
Table S11. Reactome pathway enrichment
Table S12. Replicates of the proteins associated with cardiac outcomes
Table S13. Replicates of the proteins associated with metabolites

## Sheet: Table S1
Metabolite	Short name*	Other names*	Metabolite class*	Sub-class*	Moiety*
Carnitine	Carnitine	-	Acylcarnitines	-	c0
Acetylcarnitine	Acetylcarnitine	-	Acylcarnitines	Short-chain	c2:0
Propionylcarnitine	Propionylcarnitine	-	Acylcarnitines	Short-chain	c3:0
Propenoylcarnitine	Propenoylcarnitine	-	Acylcarnitines	Unsaturated	c3:1
Hydroxypropionylcarnitine	Hydroxypropionylcarnitine	-	Acylcarnitines	Hydroxyl-/dicarboxyl	c3-OH
Butyrylcarnitine	Butyrylcarnitine	-	Acylcarnitines	Short-chain	c4:0
Butenoylcarnitine	Butenoylcarnitine	-	Acylcarnitines	Unsaturated	c4:1
Hydroxybutyrylcarnitine	Hydroxybutyrylcarnitine	-	Acylcarnitines	Hydroxyl-/dicarboxyl	c4-OH
Valerylcarnitine	Valerylcarnitine	-	Acylcarnitines	Short-chain	c5:0
Glutarylcarnitine	Glutarylcarnitine	-	Acylcarnitines	Hydroxyl-/dicarboxyl	c5-DC
Methylglutarylcarnitine	Methylglutarylcarnitine	-	Acylcarnitines	Hydroxyl-/dicarboxyl	c5-M-DC
Hydroxyvalerylcarnitine	Hydroxyvalerylcarnitine	-	Acylcarnitines	Hydroxyl-/dicarboxyl	c5-OH
Tiglylcarnitine	Tiglylcarnitine	-	Acylcarnitines	Branched	c5:1 M
Glutaconylcarnitine	Glutaconylcarnitine	Mesaconylcarnitine	Acylcarnitines	Hydroxyl-/dicarboxyl	c5:1-DC
Hexanoylcarnitine	Hexanoylcarnitine	Caproylcarnitine	Acylcarnitines	Medium-chain	c6:0
Hexenoylcarnitine	Hexenoylcarnitine	-	Acylcarnitines	Unsaturated	c6:1
Pimelylcarnitine	Pimelylcarnitine	-	Acylcarnitines	Hydroxyl-/dicarboxyl	c7-DC
Octanoylcarnitine	Octanoylcarnitine	-	Acylcarnitines	Medium-chain	c8:0
Nonanoylcarnitine	Nonanoylcarnitine	-	Acylcarnitines	Medium-chain	c9:0
Decanoylcarnitine	Decanoylcarnitine	-	Acylcarnitines	Medium-chain	c10:0
Decenoylcarnitine	Decenoylcarnitine	-	Acylcarnitines	Unsaturated	c10:1
Decadienoylcarnitine	Decadienoylcarnitine	-	Acylcarnitines	Unsaturated	c10:2
Dodecanoylcarnitine	Dodecanoylcarnitine	Lauroylcarnitine	Acylcarnitines	Medium-chain	c12:0
Dodecenoylcarnitine	Dodecenoylcarnitine	-	Acylcarnitines	Unsaturated	c12:1
Tetradecanoylcarnitine	Tetradecanoylcarnitine	Myristoylcarnitine	Acylcarnitines	Long-chain	c14:0
Tetradecenoylcarnitine	Tetradecenoylcarnitine	-	Acylcarnitines	Unsaturated	c14:1
Hydroxytetradecenoylcarnitine	Hydroxytetradecenoylcarnitine	-	Acylcarnitines	Hydroxyl-/dicarboxyl	c14:1-OH
Tetradecadienoylcarnitine	Tetradecadienoylcarnitine	-	Acylcarnitines	Unsaturated	c14:2
Hydroxytetradecadienoylcarnitine	Hydroxytetradecadienoylcarnitine	-	Acylcarnitines	Hydroxyl-/dicarboxyl	c14:2-OH
Hexadecanoylcarnitine	Hexadecanoylcarnitine	Palmitoylcarnitine	Acylcarnitines	Long-chain	c16:0
Hydroxyhexadecanolycarnitine	Hydroxyhexadecanolycarnitine	-	Acylcarnitines	Hydroxyl-/dicarboxyl	c16-OH
Hexadecenoylcarnitine	Hexadecenoylcarnitine	-	Acylcarnitines	Unsaturated	c16:1
Hydroxyhexadecenoylcarnitine	Hydroxyhexadecenoylcarnitine	-	Acylcarnitines	Hydroxyl-/dicarboxyl	c16:1-OH
Hexadecadienoylcarnitine	Hexadecadienoylcarnitine	-	Acylcarnitines	Unsaturated	c16:2
Hydroxyhexadecadienoylcarnitine	Hydroxyhexadecadienoylcarnitine	-	Acylcarnitines	Hydroxyl-/dicarboxyl	c16:2-OH
Octadecanoylcarnitine	Octadecanoylcarnitine	Stearoylcarnitine	Acylcarnitines	Long-chain	c18:0
Octadecenoylcarnitine	Octadecenoylcarnitine	-	Acylcarnitines	Unsaturated	c18:1
Hydroxyoctadecenoylcarnitine	Hydroxyoctadecenoylcarnitine	-	Acylcarnitines	Hydroxyl-/dicarboxyl	c18:1-OH
Octadecadienoylcarnitine	Octadecadienoylcarnitine	-	Acylcarnitines	Unsaturated	c18:2
Alanine	Alanine	ala	Amino acids	-	-
Arginine	Arginine	arg	Amino acids	-	-
Asparagine	Asparagine	asn	Amino acids	-	-
Aspartate	Aspartate	asp	Amino acids	-	-
Citrulline	Citrulline	-	Amino acids	-	-
Glutamate	Glutamate	glu	Amino acids	-	-
Glutamine	Glutamine	gln	Amino acids	-	-
Glycine	Glycine	gly	Amino acids	-	-
Histidine	Histidine	his	Amino acids	-	-
Isoleucine	Isoleucine	ile	Amino acids	-	-
Leucine	Leucine	leu	Amino acids	-	-
Lysine	Lysine	lys	Amino acids	-	-
Methionine	Methionine	met	Amino acids	-	-
Ornithine	Ornithine	orn	Amino acids	-	-
Phenylalanine	Phenylalanine	phe	Amino acids	-	-
Proline	Proline	pro	Amino acids	-	-
Serine	Serine	ser	Amino acids	-	-
Threonine	Threonine	thr	Amino acids	-	-
Tryptophan	Tryptophan	trp	Amino acids	-	-
Tyrosine	Tyrosine	tyr	Amino acids	-	-
Valine	Valine	val	Amino acids	-	-
Acetylornithine	Acetylornithine	-	Biogenic amines	-	-
alpha-Aminoadipic acid	alpha-Aminoadipic acid	-	Biogenic amines	-	-
cis-4-Hydroxyproline	cis-4-Hydroxyproline	-	Biogenic amines	-	-
Creatinine	Creatinine	-	Biogenic amines	-	-
Kynurenine	Kynurenine	-	Biogenic amines	-	-
Methionine-Sulfoxide	Methionine-Sulfoxide	-	Biogenic amines	-	-
Phenylethylamine	Phenylethylamine	-	Biogenic amines	-	-
Sarcosine	Sarcosine	-	Biogenic amines	-	-
Serotonin	Serotonin	-	Biogenic amines	-	-
Spermidine	Spermidine	-	Biogenic amines	-	-
Symmetric dimethylarginine	Symmetric dimethylarginine	-	Biogenic amines	-	-
Taurine	Taurine	-	Biogenic amines	-	-
trans-4-Hydroxyproline	trans-4-Hydroxyproline	-	Biogenic amines	-	-
Lysophosphatidylcholine with acyl residue C14:0	LPC a C14:0	-	Lysophosphatidylcholines	-	-
Lysophosphatidylcholine with acyl residue C16:0	LPC a C16:0	-	Lysophosphatidylcholines	-	-
Lysophosphatidylcholine with acyl residue C16:1	LPC a C16:1	-	Lysophosphatidylcholines	-	-
Lysophosphatidylcholine with acyl residue C17:0	LPC a C17:0	-	Lysophosphatidylcholines	-	-
Lysophosphatidylcholine with acyl residue C18:0	LPC a C18:0	-	Lysophosphatidylcholines	-	-
Lysophosphatidylcholine with acyl residue C18:1	LPC a C18:1	-	Lysophosphatidylcholines	-	-
Lysophosphatidylcholine with acyl residue C18:2	LPC a C18:2	-	Lysophosphatidylcholines	-	-
Lysophosphatidylcholine with acyl residue C20:3	LPC a C20:3	-	Lysophosphatidylcholines	-	-
Lysophosphatidylcholine with acyl residue C20:4	LPC a C20:4	-	Lysophosphatidylcholines	-	-
Lysophosphatidylcholine with acyl residue C24:0	LPC a C24:0	-	Lysophosphatidylcholines	-	-
Lysophosphatidylcholine with acyl residue C26:0	LPC a C26:0	-	Lysophosphatidylcholines	-	-
Lysophosphatidylcholine with acyl residue C26:1	LPC a C26:1	-	Lysophosphatidylcholines	-	-
Lysophosphatidylcholine with acyl residue C28:0	LPC a C28:0	-	Lysophosphatidylcholines	-	-
Lysophosphatidylcholine with acyl residue C28:1	LPC a C28:1	-	Lysophosphatidylcholines	-	-
Phosphatidylcholine with diacyl residue sum C24:0	PC aa C24:0	-	Phosphatidylcholines	-	-
Phosphatidylcholine with diacyl residue sum C26:0	PC aa C26:0	-	Phosphatidylcholines	-	-
Phosphatidylcholine with diacyl residue sum C28:1	PC aa C28:1	-	Phosphatidylcholines	-	-
Phosphatidylcholine with diacyl residue sum C30:0	PC aa C30:0	-	Phosphatidylcholines	-	-
Phosphatidylcholine with diacyl residue sum C32:0	PC aa C32:0	-	Phosphatidylcholines	-	-
Phosphatidylcholine with diacyl residue sum C32:1	PC aa C32:1	-	Phosphatidylcholines	-	-
Phosphatidylcholine with diacyl residue sum C32:2	PC aa C32:2	-	Phosphatidylcholines	-	-
Phosphatidylcholine with diacyl residue sum C32:3	PC aa C32:3	-	Phosphatidylcholines	-	-
Phosphatidylcholine with diacyl residue sum C34:1	PC aa C34:1	-	Phosphatidylcholines	-	-
Phosphatidylcholine with diacyl residue sum C34:2	PC aa C34:2	-	Phosphatidylcholines	-	-
Phosphatidylcholine with diacyl residue sum C34:3	PC aa C34:3	-	Phosphatidylcholines	-	-
Phosphatidylcholine with diacyl residue sum C34:4	PC aa C34:4	-	Phosphatidylcholines	-	-
Phosphatidylcholine with diacyl residue sum C36:0	PC aa C36:0	-	Phosphatidylcholines	-	-
Phosphatidylcholine with diacyl residue sum C36:1	PC aa C36:1	-	Phosphatidylcholines	-	-
Phosphatidylcholine with diacyl residue sum C36:2	PC aa C36:2	-	Phosphatidylcholines	-	-
Phosphatidylcholine with diacyl residue sum C36:3	PC aa C36:3	-	Phosphatidylcholines	-	-
Phosphatidylcholine with diacyl residue sum C36:4	PC aa C36:4	-	Phosphatidylcholines	-	-
Phosphatidylcholine with diacyl residue sum C36:5	PC aa C36:5	-	Phosphatidylcholines	-	-
Phosphatidylcholine with diacyl residue sum C36:6	PC aa C36:6	-	Phosphatidylcholines	-	-
Phosphatidylcholine with diacyl residue sum C38:0	PC aa C38:0	-	Phosphatidylcholines	-	-
Phosphatidylcholine with diacyl residue sum C38:1	PC aa C38:1	-	Phosphatidylcholines	-	-
Phosphatidylcholine with diacyl residue sum C38:3	PC aa C38:3	-	Phosphatidylcholines	-	-
Phosphatidylcholine with diacyl residue sum C38:4	PC aa C38:4	-	Phosphatidylcholines	-	-
Phosphatidylcholine with diacyl residue sum C38:5	PC aa C38:5	-	Phosphatidylcholines	-	-
Phosphatidylcholine with diacyl residue sum C38:6	PC aa C38:6	-	Phosphatidylcholines	-	-
Phosphatidylcholine with diacyl residue sum C40:1	PC aa C40:1	-	Phosphatidylcholines	-	-
Phosphatidylcholine with diacyl residue sum C40:2	PC aa C40:2	-	Phosphatidylcholines	-	-
Phosphatidylcholine with diacyl residue sum C40:3	PC aa C40:3	-	Phosphatidylcholines	-	-
Phosphatidylcholine with diacyl residue sum C40:4	PC aa C40:4	-	Phosphatidylcholines	-	-
Phosphatidylcholine with diacyl residue sum C40:5	PC aa C40:5	-	Phosphatidylcholines	-	-
Phosphatidylcholine with diacyl residue sum C40:6	PC aa C40:6	-	Phosphatidylcholines	-	-
Phosphatidylcholine with diacyl residue sum C42:0	PC aa C42:0	-	Phosphatidylcholines	-	-
Phosphatidylcholine with diacyl residue sum C42:1	PC aa C42:1	-	Phosphatidylcholines	-	-
Phosphatidylcholine with diacyl residue sum C42:1	PC aa C42:1	-	Phosphatidylcholines	-	-
Phosphatidylcholine with diacyl residue sum C42:4	PC aa C42:4	-	Phosphatidylcholines	-	-
Phosphatidylcholine with diacyl residue sum C42:5	PC aa C42:5	-	Phosphatidylcholines	-	-
Phosphatidylcholine with diacyl residue sum C42:6	PC aa C42:6	-	Phosphatidylcholines	-	-
Phosphatidylcholine with acyl-alkyl residue sum C30:0	PC ae C30:0	-	Phosphatidylcholines	-	-
Phosphatidylcholine with acyl-alkyl residue sum C30:1	PC ae C30:1	-	Phosphatidylcholines	-	-
Phosphatidylcholine with acyl-alkyl residue sum C30:2	PC ae C30:2	-	Phosphatidylcholines	-	-
Phosphatidylcholine with acyl-alkyl residue sum C32:1	PC ae C32:1	-	Phosphatidylcholines	-	-
Phosphatidylcholine with acyl-alkyl residue sum C32:2	PC ae C32:2	-	Phosphatidylcholines	-	-
Phosphatidylcholine with acyl-alkyl residue sum C34:0	PC ae C34:0	-	Phosphatidylcholines	-	-
Phosphatidylcholine with acyl-alkyl residue sum C34:1	PC ae C34:1	-	Phosphatidylcholines	-	-
Phosphatidylcholine with acyl-alkyl residue sum C34:2	PC ae C34:2	-	Phosphatidylcholines	-	-
Phosphatidylcholine with acyl-alkyl residue sum C34:3	PC ae C34:3	-	Phosphatidylcholines	-	-
Phosphatidylcholine with acyl-alkyl residue sum C36:0	PC ae C36:0	-	Phosphatidylcholines	-	-
Phosphatidylcholine with acyl-alkyl residue sum C36:1	PC ae C36:1	-	Phosphatidylcholines	-	-
Phosphatidylcholine with acyl-alkyl residue sum C36:2	PC ae C36:2	-	Phosphatidylcholines	-	-
Phosphatidylcholine with acyl-alkyl residue sum C36:3	PC ae C36:3	-	Phosphatidylcholines	-	-
Phosphatidylcholine with acyl-alkyl residue sum C36:4	PC ae C36:4	-	Phosphatidylcholines	-	-
Phosphatidylcholine with acyl-alkyl residue sum C36:5	PC ae C36:5	-	Phosphatidylcholines	-	-
Phosphatidylcholine with acyl-alkyl residue sum C38:0	PC ae C38:0	-	Phosphatidylcholines	-	-
Phosphatidylcholine with acyl-alkyl residue sum C38:1	PC ae C38:1	-	Phosphatidylcholines	-	-
Phosphatidylcholine with acyl-alkyl residue sum C38:2	PC ae C38:2	-	Phosphatidylcholines	-	-
Phosphatidylcholine with acyl-alkyl residue sum C38:3	PC ae C38:3	-	Phosphatidylcholines	-	-
Phosphatidylcholine with acyl-alkyl residue sum C38:4	PC ae C38:4	-	Phosphatidylcholines	-	-
Phosphatidylcholine with acyl-alkyl residue sum C38:5	PC ae C38:5	-	Phosphatidylcholines	-	-
Phosphatidylcholine with acyl-alkyl residue sum C38:6	PC ae C38:6	-	Phosphatidylcholines	-	-
Phosphatidylcholine with acyl-alkyl residue sum C40:1	PC ae C40:1	-	Phosphatidylcholines	-	-
Phosphatidylcholine with acyl-alkyl residue sum C40:2	PC ae C40:2	-	Phosphatidylcholines	-	-
Phosphatidylcholine with acyl-alkyl residue sum C40:3	PC ae C40:3	-	Phosphatidylcholines	-	-
Phosphatidylcholine with acyl-alkyl residue sum C40:4	PC ae C40:4	-	Phosphatidylcholines	-	-
Phosphatidylcholine with acyl-alkyl residue sum C40:5	PC ae C40:5	-	Phosphatidylcholines	-	-
Phosphatidylcholine with acyl-alkyl residue sum C40:6	PC ae C40:6	-	Phosphatidylcholines	-	-
Phosphatidylcholine with acyl-alkyl residue sum C42:0	PC ae C42:0	-	Phosphatidylcholines	-	-
Phosphatidylcholine with acyl-alkyl residue sum C42:1	PC ae C42:1	-	Phosphatidylcholines	-	-
Phosphatidylcholine with acyl-alkyl residue sum C42:2	PC ae C42:2	-	Phosphatidylcholines	-	-
Phosphatidylcholine with acyl-alkyl residue sum C42:3	PC ae C42:3	-	Phosphatidylcholines	-	-
Phosphatidylcholine with acyl-alkyl residue sum C42:4	PC ae C42:4	-	Phosphatidylcholines	-	-
Phosphatidylcholine with acyl-alkyl residue sum C42:5	PC ae C42:5	-	Phosphatidylcholines	-	-
Phosphatidylcholine with acyl-alkyl residue sum C44:5	PC ae C44:5	-	Phosphatidylcholines	-	-
Phosphatidylcholine with acyl-alkyl residue sum C44:6	PC ae C44:6	-	Phosphatidylcholines	-	-
Sphingomyelin with acyl residue sum C16:0	SM C16:0	-	Sphingomyelins	-	-
Sphingomyelin with acyl residue sum C16:1	SM C16:1	-	Sphingomyelins	-	-
Sphingomyelin with acyl residue sum C18:0	SM C18:0	-	Sphingomyelins	-	-
Sphingomyelin with acyl residue sum C18:1	SM C18:1	-	Sphingomyelins	-	-
Sphingomyelin with acyl residue sum C20:2	SM C20:2	-	Sphingomyelins	-	-
Sphingomyelin with acyl residue sum C24:0	SM C24:0	-	Sphingomyelins	-	-
Sphingomyelin with acyl residue sum C24:1	SM C24:1	-	Sphingomyelins	-	-
Hydroxysphingomyelin with acyl residue sum C14:1	HydroxySM C14:1	-	Sphingomyelins	-	-
Hydroxysphingomyelin with acyl residue sum C16:1	HydroxySM C16:1	-	Sphingomyelins	-	-
Hydroxysphingomyelin with acyl residue sum C22:1	HydroxySM C22:1	-	Sphingomyelins	-	-
Hydroxysphingomyelin with acyl residue sum C22:2	HydroxySM C22:2	-	Sphingomyelins	-	-
Hexose	Hexose	-	Hexoses	-	-
* Columns: Short name - abbreviations used for the metabolites, Other names - synonyms or abbreviations used in literature for the metabolites,
Metabolite class - class metabolite belongs to, Sub-class - acylcarnitine sub-class, Moiety - specific group of atoms within the acylcarnitine that distinguishes it
Abbreviations: a = acyl residue, aa = diacyl residue, ae = acyl-alkyl residue, LPC = lysophosphatidylcholine, PC = phosphatidylcholine, SM = sphingomyelin

## Sheet: Table S2
Metabolite*	Metabolite class*	Cardiac outcome	OR (95% CI)	p-value	No. variants*	Model*	Heterogeneity p-value	Q-statistic
PC ae C44:6	Phosphatidylcholines	DCM	1.37 (1.05; 1.80)	2.2×10⁻²	13	IVW	0.355	13.201
PC ae C44:6	Phosphatidylcholines	HF	1.12 (1.06; 1.18)	3.5×10⁻⁵	12	IVW	0.025	21.923
PC ae C44:6	Phosphatidylcholines	AF	1.08 (1.04; 1.13)	3.3×10⁻⁴	13	IVW	<0.001	35.884
PC ae C44:6	Phosphatidylcholines	NICM	0.66 (0.16; 2.68)	5.6×10⁻¹	13	MR Egger	0.526	10.047
Serotonin	Biogenic amines	DCM	0.93 (0.48; 1.80)	8.4×10⁻¹	7	IVW	0.081	11.258
Serotonin	Biogenic amines	AF	0.93 (0.84; 1.02)	1.3×10⁻¹	6	IVW	0.275	6.338
Serotonin	Biogenic amines	NICM	1.03 (0.71; 1.48)	8.8×10⁻¹	7	IVW	0.885	2.353
PC aa C38:0	Phosphatidylcholines	DCM	6.04 (1.52; 23.98)	1.1×10⁻²	8	MR Egger	0.981	1.105
PC aa C38:0	Phosphatidylcholines	HF	0.99 (0.90; 1.09)	8.9×10⁻¹	8	IVW	0.005	20.121
PC aa C38:0	Phosphatidylcholines	AF	1.03 (0.92; 1.16)	6.1×10⁻¹	8	IVW	0.062	13.459
PC aa C38:0	Phosphatidylcholines	NICM	1.25 (0.82; 1.89)	3.0×10⁻¹	8	IVW	0.712	4.571
Symmetric dimethylarginine	Biogenic amines	DCM	1.11 (0.61; 2.04)	7.3×10⁻¹	6	IVW	0.089	9.549
Symmetric dimethylarginine	Biogenic amines	AF	1.04 (0.97; 1.13)	2.7×10⁻¹	6	IVW	0.468	4.59
Symmetric dimethylarginine	Biogenic amines	NICM	0.84 (0.60; 1.18)	3.2×10⁻¹	6	IVW	0.882	1.752
Tiglylcarnitine	Acylcarnitines	DCM	1.08 (0.58; 2.04)	8.0×10⁻¹	7	IVW	0.049	12.625
Tiglylcarnitine	Acylcarnitines	AF	0.82 (0.72; 0.94)	5.3×10⁻³	6	IVW	0.247	6.665
HydroxySM C22:2	Sphingomyelins	DCM	0.87 (0.57; 1.32)	5.1×10⁻¹	7	IVW	0.358	6.617
HydroxySM C22:2	Sphingomyelins	HF	1.07 (0.98; 1.17)	1.2×10⁻¹	7	IVW	0.273	7.544
HydroxySM C22:2	Sphingomyelins	AF	1.08 (1.01; 1.15)	3.3×10⁻²	7	IVW	0.004	19.121
HydroxySM C22:2	Sphingomyelins	NICM	1.21 (0.86; 1.70)	2.8×10⁻¹	7	IVW	0.585	4.681
Lysine	Amino acids	DCM	1.29 (0.85; 1.97)	2.3×10⁻¹	60	MR Egger	0.011	85.372
Lysine	Amino acids	HF	1.01 (0.98; 1.05)	4.4×10⁻¹	61	IVW	0.005	92.292
Lysine	Amino acids	AF	0.99 (0.96; 1.02)	4.0×10⁻¹	60	IVW	<0.001	111.719
Lysine	Amino acids	NICM	1.64 (1.07; 2.50)	2.3×10⁻²	60	MR Egger	0.073	74.305
Tetradecanoylcarnitine	Acylcarnitines	DCM	1.40 (1.09; 1.80)	9.1×10⁻³	33	IVW	0.551	30.343
Tetradecanoylcarnitine	Acylcarnitines	HF	1.08 (1.02; 1.15)	1.1×10⁻²	30	IVW	0.542	27.556
Tetradecanoylcarnitine	Acylcarnitines	AF	1.12 (1.06; 1.18)	1.8×10⁻⁵	30	IVW	0.012	48.95
Tetradecanoylcarnitine	Acylcarnitines	NICM	0.84 (0.65; 1.09)	1.9×10⁻¹	27	IVW	0.440	26.423
Nonanoylcarnitine	Acylcarnitines	DCM	0.82 (0.70; 0.97)	2.1×10⁻²	23	IVW	0.257	25.883
Nonanoylcarnitine	Acylcarnitines	HF	1.01 (0.97; 1.05)	5.8×10⁻¹	22	IVW	0.166	27.135
Nonanoylcarnitine	Acylcarnitines	AF	0.99 (0.97; 1.02)	7.0×10⁻¹	22	IVW	0.342	23.034
Nonanoylcarnitine	Acylcarnitines	NICM	0.87 (0.75; 1.02)	8.0×10⁻²	22	IVW	0.151	27.613
Tetradecenoylcarnitine	Acylcarnitines	DCM	0.92 (0.68; 1.25)	6.0×10⁻¹	29	IVW	0.471	27.872
Tetradecenoylcarnitine	Acylcarnitines	HF	1.00 (0.94; 1.07)	9.1×10⁻¹	29	IVW	0.410	29.048
Tetradecenoylcarnitine	Acylcarnitines	AF	0.97 (0.92; 1.02)	1.9×10⁻¹	30	IVW	0.042	43.368
Tetradecenoylcarnitine	Acylcarnitines	NICM	0.88 (0.68; 1.14)	3.3×10⁻¹	28	IVW	0.021	43.839
PC ae C38:1	Phosphatidylcholines	DCM	1.45 (0.99; 2.12)	5.5×10⁻²	10	IVW	0.957	3.175
PC ae C38:1	Phosphatidylcholines	HF	1.05 (0.97; 1.14)	2.2×10⁻¹	10	IVW	0.841	4.917
PC ae C38:1	Phosphatidylcholines	AF	1.01 (0.94; 1.09)	7.7×10⁻¹	10	IVW	0.246	11.444
PC ae C38:1	Phosphatidylcholines	NICM	0.93 (0.68; 1.27)	6.4×10⁻¹	10	IVW	0.696	6.434
Proline	Amino acids	DCM	1.01 (0.85; 1.20)	9.2×10⁻¹	49	MR Egger	<0.001	81.126
Proline	Amino acids	HF	1.03 (0.99; 1.07)	9.2×10⁻²	52	MR Egger	0.062	66.239
Proline	Amino acids	AF	1.01 (0.98; 1.04)	5.1×10⁻¹	75	MR Egger	0.010	103.953
Proline	Amino acids	NICM	1.06 (0.97; 1.15)	2.3×10⁻¹	58	IVW	0.009	85.571
Hexadecanoylcarnitine	Acylcarnitines	DCM	1.51 (1.28; 1.79)	8.4×10⁻⁷	63	IVW	0.276	68.15
Hexadecanoylcarnitine	Acylcarnitines	HF	1.06 (1.02; 1.09)	1.7×10⁻³	61	IVW	0.006	90.695
Hexadecanoylcarnitine	Acylcarnitines	AF	0.99 (0.96; 1.02)	6.3×10⁻¹	60	IVW	0.002	94.711
Hexadecanoylcarnitine	Acylcarnitines	NICM	1.15 (0.99; 1.34)	5.9×10⁻²	55	IVW	<0.001	103.338
PC ae C42:3	Phosphatidylcholines	DCM	1.03 (0.93; 1.14)	5.6×10⁻¹	44	IVW	0.521	41.859
PC ae C42:3	Phosphatidylcholines	HF	1.06 (1.04; 1.08)	1.3×10⁻⁹	43	IVW	0.021	62.538
PC ae C42:3	Phosphatidylcholines	AF	1.04 (1.02; 1.06)	5.6×10⁻⁵	46	IVW	0.062	60.406
PC ae C42:3	Phosphatidylcholines	NICM	0.92 (0.84; 1.01)	7.0×10⁻²	45	IVW	0.182	52.34
PC aa C32:1	Phosphatidylcholines	DCM	0.98 (0.66; 1.45)	9.1×10⁻¹	10	IVW	0.511	8.23
PC aa C32:1	Phosphatidylcholines	HF	0.95 (0.86; 1.04)	2.6×10⁻¹	10	IVW	0.212	12.028
PC aa C32:1	Phosphatidylcholines	AF	1.05 (0.96; 1.14)	2.7×10⁻¹	10	IVW	0.160	13.059
PC aa C32:1	Phosphatidylcholines	NICM	0.76 (0.53; 1.09)	1.4×10⁻¹	10	IVW	0.332	10.23
PC ae C34:1	Phosphatidylcholines	DCM	0.78 (0.53; 1.14)	2.0×10⁻¹	10	IVW	0.644	6.93
PC ae C34:1	Phosphatidylcholines	HF	0.93 (0.85; 1.03)	1.7×10⁻¹	10	IVW	0.133	13.708
PC ae C34:1	Phosphatidylcholines	AF	1.02 (0.96; 1.09)	5.2×10⁻¹	10	IVW	0.441	8.963
PC ae C34:1	Phosphatidylcholines	NICM	1.17 (0.84; 1.63)	3.6×10⁻¹	9	IVW	0.822	4.375
PC ae C44:5	Phosphatidylcholines	DCM	0.90 (0.70; 1.15)	3.9×10⁻¹	18	IVW	0.985	6.851
PC ae C44:5	Phosphatidylcholines	HF	1.07 (1.01; 1.12)	1.5×10⁻²	16	IVW	<0.001	36.711
PC ae C44:5	Phosphatidylcholines	AF	1.00 (0.96; 1.05)	8.4×10⁻¹	18	IVW	0.030	29.515
PC ae C44:5	Phosphatidylcholines	NICM	0.95 (0.74; 1.22)	6.8×10⁻¹	17	IVW	0.143	22.018
Serine	Amino acids	DCM	1.00 (0.88; 1.13)	9.7×10⁻¹	79	IVW	0.015	107.609
Serine	Amino acids	HF	0.90 (0.88; 0.93)	2.6×10⁻¹³	77	IVW	0.324	81.059
Serine	Amino acids	AF	1.01 (0.94; 1.08)	8.0×10⁻¹	78	MR Egger	<0.001	122.308
Serine	Amino acids	NICM	0.84 (0.74; 0.94)	3.7×10⁻³	77	IVW	0.154	88.566
PC aa C36:0	Phosphatidylcholines	DCM	0.99 (0.58; 1.70)	9.6×10⁻¹	6	IVW	0.515	4.241
PC aa C36:0	Phosphatidylcholines	HF	0.94 (0.83; 1.06)	2.9×10⁻¹	6	IVW	0.002	19.431
PC aa C36:0	Phosphatidylcholines	AF	0.98 (0.89; 1.08)	6.9×10⁻¹	6	IVW	0.510	4.277
LPC a C26:0	Lysophosphatidylcholines	DCM	0.50 (0.31; 0.80)	4.2×10⁻³	6	IVW	0.129	8.535
LPC a C26:0	Lysophosphatidylcholines	HF	0.95 (0.86; 1.05)	3.3×10⁻¹	6	IVW	0.940	1.249
LPC a C26:0	Lysophosphatidylcholines	AF	0.96 (0.89; 1.03)	2.8×10⁻¹	9	IVW	0.118	12.835
LPC a C26:0	Lysophosphatidylcholines	NICM	1.07 (0.64; 1.81)	7.9×10⁻¹	7	IVW	0.112	10.326
Ornithine	Amino acids	DCM	1.12 (0.86; 1.45)	4.0×10⁻¹	38	IVW	0.044	52.887
Ornithine	Amino acids	HF	0.98 (0.92; 1.05)	6.0×10⁻¹	33	IVW	0.034	48.119
Ornithine	Amino acids	AF	0.96 (0.91; 1.01)	9.1×10⁻²	38	IVW	0.008	60.935
Ornithine	Amino acids	NICM	1.31 (1.04; 1.66)	2.0×10⁻²	34	IVW	0.558	31.182
Tryptophan	Amino acids	DCM	1.78 (1.19; 2.64)	4.7×10⁻³	14	IVW	0.086	20.386
Tryptophan	Amino acids	HF	1.15 (1.08; 1.23)	2.8×10⁻⁵	12	IVW	0.832	6.574
Tryptophan	Amino acids	AF	1.14 (1.05; 1.24)	1.7×10⁻³	13	IVW	0.125	17.718
Tryptophan	Amino acids	NICM	1.01 (0.78; 1.31)	9.4×10⁻¹	14	IVW	0.502	12.313
LPC a C20:3	Lysophosphatidylcholines	DCM	1.09 (0.91; 1.31)	3.7×10⁻¹	32	IVW	0.077	42.792
LPC a C20:3	Lysophosphatidylcholines	HF	0.98 (0.95; 1.01)	2.2×10⁻¹	33	IVW	0.318	35.238
LPC a C20:3	Lysophosphatidylcholines	AF	0.93 (0.91; 0.96)	2.3×10⁻⁷	42	IVW	0.094	53.299
LPC a C20:3	Lysophosphatidylcholines	NICM	1.06 (0.95; 1.18)	2.9×10⁻¹	37	IVW	0.027	54.017
Butyrylcarnitine	Acylcarnitines	DCM	0.87 (0.82; 0.93)	4.9×10⁻⁵	242	MR Egger	<0.001	423.354
Butyrylcarnitine	Acylcarnitines	HF	1.00 (0.99; 1.01)	5.1×10⁻¹	211	IVW	<0.001	397.085
Butyrylcarnitine	Acylcarnitines	AF	1.00 (0.99; 1.02)	7.8×10⁻¹	230	MR Egger	<0.001	440.308
Butyrylcarnitine	Acylcarnitines	NICM	1.04 (1.00; 1.08)	2.8×10⁻²	226	IVW	<0.001	375.737
PC aa C42:0	Phosphatidylcholines	DCM	1.05 (0.56; 1.95)	8.8×10⁻¹	8	IVW	0.079	12.747
PC aa C42:0	Phosphatidylcholines	HF	1.03 (0.94; 1.13)	5.1×10⁻¹	7	IVW	0.006	18.099
PC aa C42:0	Phosphatidylcholines	AF	1.02 (0.95; 1.11)	5.5×10⁻¹	9	IVW	0.244	10.308
PC aa C42:0	Phosphatidylcholines	NICM	0.80 (0.55; 1.17)	2.5×10⁻¹	9	IVW	0.202	11.001
SM C18:1	Sphingomyelins	DCM	1.31 (0.99; 1.75)	6.1×10⁻²	21	IVW	0.163	26.077
SM C18:1	Sphingomyelins	HF	0.96 (0.91; 1.01)	9.6×10⁻²	22	IVW	0.024	35.677
SM C18:1	Sphingomyelins	AF	1.02 (0.98; 1.06)	3.7×10⁻¹	23	IVW	0.011	39.972
SM C18:1	Sphingomyelins	NICM	1.02 (0.83; 1.25)	8.4×10⁻¹	23	IVW	0.917	13.551
PC ae C36:3	Phosphatidylcholines	DCM	1.24 (0.87; 1.76)	2.4×10⁻¹	28	MR Egger	0.546	24.53
PC ae C36:3	Phosphatidylcholines	HF	0.94 (0.87; 1.01)	8.4×10⁻²	28	MR Egger	0.009	46.175
PC ae C36:3	Phosphatidylcholines	AF	0.91 (0.86; 0.96)	1.2×10⁻³	30	MR Egger	0.003	52.888
PC ae C36:3	Phosphatidylcholines	NICM	0.83 (0.60; 1.14)	2.5×10⁻¹	29	MR Egger	0.376	28.687
LPC a C14:0	Lysophosphatidylcholines	DCM	0.74 (0.46; 1.18)	2.0×10⁻¹	7	IVW	0.166	9.13
LPC a C14:0	Lysophosphatidylcholines	HF	1.02 (0.94; 1.11)	5.8×10⁻¹	6	IVW	0.509	4.288
LPC a C14:0	Lysophosphatidylcholines	AF	1.01 (0.95; 1.09)	7.1×10⁻¹	7	IVW	0.622	4.403
LPC a C14:0	Lysophosphatidylcholines	NICM	0.84 (0.59; 1.21)	3.5×10⁻¹	6	IVW	0.387	5.24
Acetylcarnitine	Acylcarnitines	DCM	1.09 (0.91; 1.31)	3.5×10⁻¹	57	IVW	0.106	69.488
Acetylcarnitine	Acylcarnitines	HF	1.10 (1.06; 1.14)	1.5×10⁻⁷	52	IVW	0.382	53.411
Acetylcarnitine	Acylcarnitines	AF	1.06 (1.02; 1.10)	1.4×10⁻³	55	IVW	0.088	68.532
Acetylcarnitine	Acylcarnitines	NICM	0.99 (0.86; 1.14)	9.1×10⁻¹	53	IVW	0.004	82.915
SM C16:0	Sphingomyelins	DCM	0.97 (0.82; 1.15)	7.5×10⁻¹	78	IVW	0.020	104.7
SM C16:0	Sphingomyelins	HF	1.10 (1.06; 1.14)	3.3×10⁻⁶	67	IVW	<0.001	120.696
SM C16:0	Sphingomyelins	AF	1.09 (1.05; 1.12)	1.4×10⁻⁷	78	IVW	<0.001	146.558
SM C16:0	Sphingomyelins	NICM	0.93 (0.81; 1.07)	3.2×10⁻¹	76	IVW	0.552	72.744
Threonine	Amino acids	DCM	1.08 (0.87; 1.34)	4.6×10⁻¹	50	IVW	<0.001	86.029
Threonine	Amino acids	HF	0.93 (0.89; 0.97)	7.5×10⁻⁴	49	IVW	0.032	67.757
Threonine	Amino acids	AF	0.96 (0.92; 1.00)	2.9×10⁻²	52	IVW	0.010	77.576
Threonine	Amino acids	NICM	0.75 (0.63; 0.91)	2.4×10⁻³	53	IVW	0.561	49.792
PC aa C34:2	Phosphatidylcholines	DCM	1.11 (0.91; 1.36)	3.1×10⁻¹	30	IVW	0.013	48.621
PC aa C34:2	Phosphatidylcholines	HF	0.78 (0.67; 0.90)	5.7×10⁻⁴	31	MR Egger	0.005	52.587
PC aa C34:2	Phosphatidylcholines	AF	0.95 (0.92; 0.99)	1.4×10⁻²	29	IVW	0.406	29.136
PC aa C34:2	Phosphatidylcholines	NICM	1.00 (0.84; 1.19)	1.0×10⁰	30	IVW	0.835	21.634
PC aa C32:0	Phosphatidylcholines	DCM	1.12 (0.80; 1.57)	4.9×10⁻¹	20	IVW	0.134	25.854
PC aa C32:0	Phosphatidylcholines	HF	1.06 (1.00; 1.14)	6.5×10⁻²	18	IVW	0.285	19.791
PC aa C32:0	Phosphatidylcholines	AF	1.09 (1.03; 1.16)	2.6×10⁻³	20	IVW	0.104	27.03
PC aa C32:0	Phosphatidylcholines	NICM	1.04 (0.84; 1.29)	6.9×10⁻¹	20	IVW	0.729	14.897
PC ae C38:2	Phosphatidylcholines	DCM	3.20 (1.55; 6.63)	1.7×10⁻³	25	MR Egger	0.044	35.717
PC ae C38:2	Phosphatidylcholines	HF	0.98 (0.94; 1.02)	3.5×10⁻¹	24	IVW	0.007	42.875
PC ae C38:2	Phosphatidylcholines	AF	0.93 (0.90; 0.97)	1.3×10⁻⁴	24	IVW	0.002	47.791
PC ae C38:2	Phosphatidylcholines	NICM	0.96 (0.82; 1.13)	6.4×10⁻¹	25	IVW	0.898	15.721
Octadecadienoylcarnitine	Acylcarnitines	DCM	1.38 (1.22; 1.55)	2.2×10⁻⁷	63	IVW	0.013	89.317
Octadecadienoylcarnitine	Acylcarnitines	HF	0.93 (0.86; 1.01)	8.1×10⁻²	61	MR Egger	0.027	81.682
Octadecadienoylcarnitine	Acylcarnitines	AF	0.97 (0.91; 1.04)	4.3×10⁻¹	62	MR Egger	<0.001	102.967
Octadecadienoylcarnitine	Acylcarnitines	NICM	1.05 (0.76; 1.45)	7.8×10⁻¹	57	MR Egger	0.005	85.885
Hexanoylcarnitine	Acylcarnitines	DCM	1.08 (0.96; 1.22)	2.0×10⁻¹	31	IVW	0.662	26.252
Hexanoylcarnitine	Acylcarnitines	HF	0.94 (0.89; 0.99)	2.0×10⁻²	29	MR Egger	<0.001	68.771
Hexanoylcarnitine	Acylcarnitines	AF	1.01 (0.99; 1.03)	3.8×10⁻¹	32	IVW	0.253	35.802
Hexanoylcarnitine	Acylcarnitines	NICM	0.79 (0.64; 0.98)	3.3×10⁻²	28	MR Egger	0.648	22.741
PC aa C42:6	Phosphatidylcholines	DCM	1.13 (0.84; 1.53)	4.1×10⁻¹	13	IVW	0.326	13.615
PC aa C42:6	Phosphatidylcholines	HF	1.10 (1.04; 1.17)	6.3×10⁻⁴	12	IVW	0.021	22.464
PC aa C42:6	Phosphatidylcholines	AF	0.76 (0.68; 0.85)	2.7×10⁻⁶	14	MR Egger	0.472	11.676
PC aa C42:6	Phosphatidylcholines	NICM	1.03 (0.81; 1.31)	8.2×10⁻¹	12	IVW	0.776	7.279
Methionine-Sulfoxide	Biogenic amines	DCM	0.94 (0.61; 1.45)	7.9×10⁻¹	13	IVW	0.406	12.51
Methionine-Sulfoxide	Biogenic amines	HF	1.02 (0.91; 1.15)	7.1×10⁻¹	12	IVW	0.122	16.539
Methionine-Sulfoxide	Biogenic amines	AF	1.08 (1.00; 1.17)	6.5×10⁻²	13	IVW	0.013	25.492
Methionine-Sulfoxide	Biogenic amines	NICM	0.94 (0.67; 1.34)	7.5×10⁻¹	12	IVW	0.047	19.9
LPC a C26:1	Lysophosphatidylcholines	DCM	1.11 (0.97; 1.26)	1.3×10⁻¹	26	IVW	0.480	24.688
LPC a C26:1	Lysophosphatidylcholines	HF	1.06 (1.03; 1.09)	1.2×10⁻⁴	25	IVW	0.258	28.052
LPC a C26:1	Lysophosphatidylcholines	AF	1.06 (1.03; 1.09)	6.8×10⁻⁵	25	IVW	0.134	31.714
LPC a C26:1	Lysophosphatidylcholines	NICM	1.56 (1.12; 2.19)	8.7×10⁻³	25	MR Egger	0.002	47.531
LPC a C18:0	Lysophosphatidylcholines	DCM	1.32 (0.93; 1.85)	1.2×10⁻¹	17	IVW	0.428	16.362
LPC a C18:0	Lysophosphatidylcholines	HF	1.08 (1.01; 1.15)	2.7×10⁻²	17	IVW	0.538	14.819
LPC a C18:0	Lysophosphatidylcholines	AF	0.99 (0.92; 1.05)	6.8×10⁻¹	17	IVW	0.181	20.948
LPC a C18:0	Lysophosphatidylcholines	NICM	1.12 (0.84; 1.50)	4.4×10⁻¹	18	IVW	0.321	19.141
SM C24:1	Sphingomyelins	DCM	0.90 (0.59; 1.37)	6.3×10⁻¹	9	IVW	0.626	6.186
SM C24:1	Sphingomyelins	HF	1.05 (0.93; 1.18)	4.6×10⁻¹	7	IVW	0.172	9.029
SM C24:1	Sphingomyelins	AF	1.03 (0.94; 1.13)	4.9×10⁻¹	9	IVW	0.189	11.232
SM C24:1	Sphingomyelins	NICM	1.12 (0.79; 1.58)	5.3×10⁻¹	9	IVW	0.744	5.13
Aspartate	Amino acids	DCM	1.61 (1.30; 2.00)	1.3×10⁻⁵	36	IVW	0.002	64.476
Aspartate	Amino acids	HF	1.07 (1.02; 1.11)	3.2×10⁻³	35	IVW	0.185	41.191
Aspartate	Amino acids	AF	1.29 (1.15; 1.43)	5.3×10⁻⁶	39	MR Egger	0.002	66.146
Aspartate	Amino acids	NICM	0.83 (0.70; 0.97)	1.9×10⁻²	37	IVW	0.161	44.317
PC aa C32:2	Phosphatidylcholines	DCM	0.95 (0.70; 1.28)	7.4×10⁻¹	17	IVW	0.063	25.435
PC aa C32:2	Phosphatidylcholines	HF	0.99 (0.94; 1.05)	8.1×10⁻¹	16	IVW	0.102	22.208
PC aa C32:2	Phosphatidylcholines	AF	1.00 (0.95; 1.05)	9.3×10⁻¹	16	IVW	0.175	19.92
PC aa C32:2	Phosphatidylcholines	NICM	0.96 (0.79; 1.18)	7.1×10⁻¹	17	IVW	0.015	30.681
LPC a C24:0	Lysophosphatidylcholines	AF	1.03 (0.97; 1.10)	3.6×10⁻¹	6	IVW	0.856	1.953
Dodecanoylcarnitine	Acylcarnitines	DCM	1.43 (1.11; 1.85)	5.4×10⁻³	31	IVW	0.228	35.421
Dodecanoylcarnitine	Acylcarnitines	HF	0.93 (0.89; 0.98)	8.2×10⁻³	32	IVW	0.014	50.754
Dodecanoylcarnitine	Acylcarnitines	AF	0.94 (0.90; 0.99)	2.0×10⁻²	31	IVW	0.004	54.531
Dodecanoylcarnitine	Acylcarnitines	NICM	0.86 (0.69; 1.08)	1.9×10⁻¹	31	IVW	0.370	31.953
PC ae C36:4	Phosphatidylcholines	DCM	1.05 (0.85; 1.28)	6.7×10⁻¹	31	IVW	0.040	44.877
PC ae C36:4	Phosphatidylcholines	HF	1.02 (0.99; 1.06)	2.1×10⁻¹	31	IVW	<0.001	64.226
PC ae C36:4	Phosphatidylcholines	AF	1.00 (0.97; 1.03)	9.4×10⁻¹	30	IVW	0.888	20.158
PC ae C36:4	Phosphatidylcholines	NICM	1.20 (0.98; 1.46)	7.9×10⁻²	31	IVW	0.195	36.41
PC aa C36:6	Phosphatidylcholines	DCM	1.00 (0.76; 1.32)	9.9×10⁻¹	18	IVW	0.367	18.349
PC aa C36:6	Phosphatidylcholines	HF	0.81 (0.69; 0.96)	1.7×10⁻²	18	MR Egger	0.029	28.336
PC aa C36:6	Phosphatidylcholines	AF	1.00 (0.96; 1.05)	8.2×10⁻¹	19	IVW	0.684	14.682
PC aa C36:6	Phosphatidylcholines	NICM	1.06 (0.85; 1.32)	6.2×10⁻¹	18	IVW	0.773	12.431
PC aa C38:3	Phosphatidylcholines	DCM	1.91 (1.04; 3.49)	3.7×10⁻²	28	MR Egger	0.062	37.868
PC aa C38:3	Phosphatidylcholines	HF	0.99 (0.95; 1.03)	6.4×10⁻¹	32	IVW	0.006	54.505
PC aa C38:3	Phosphatidylcholines	AF	0.96 (0.93; 0.99)	1.0×10⁻²	36	IVW	0.003	62.19
PC aa C38:3	Phosphatidylcholines	NICM	0.99 (0.84; 1.18)	9.4×10⁻¹	32	IVW	0.125	40.179
LPC a C28:1	Lysophosphatidylcholines	DCM	1.32 (0.86; 2.04)	2.1×10⁻¹	8	IVW	0.122	11.404
LPC a C28:1	Lysophosphatidylcholines	HF	1.44 (1.03; 2.00)	3.1×10⁻²	7	MR Egger	0.514	4.248
LPC a C28:1	Lysophosphatidylcholines	AF	1.13 (1.07; 1.20)	1.5×10⁻⁵	8	IVW	0.507	6.287
LPC a C28:1	Lysophosphatidylcholines	NICM	0.90 (0.67; 1.19)	4.5×10⁻¹	8	IVW	0.503	6.321
PC ae C38:4	Phosphatidylcholines	DCM	1.19 (1.05; 1.34)	5.3×10⁻³	42	IVW	0.005	68.102
PC ae C38:4	Phosphatidylcholines	HF	1.19 (1.10; 1.29)	1.4×10⁻⁵	42	MR Egger	0.084	52.863
PC ae C38:4	Phosphatidylcholines	AF	1.06 (1.04; 1.08)	2.4×10⁻⁷	41	IVW	0.021	60.295
PC ae C38:4	Phosphatidylcholines	NICM	1.44 (1.03; 2.01)	3.2×10⁻²	43	MR Egger	0.104	52.733
Arginine	Amino acids	DCM	0.82 (0.68; 0.97)	2.4×10⁻²	59	IVW	0.040	78.15
Arginine	Amino acids	HF	1.01 (0.97; 1.05)	5.7×10⁻¹	59	IVW	0.520	56.79
Arginine	Amino acids	AF	1.04 (1.01; 1.08)	1.3×10⁻²	62	IVW	0.306	66.089
Arginine	Amino acids	NICM	0.89 (0.75; 1.07)	2.1×10⁻¹	59	IVW	0.213	66.267
Carnitine	Acylcarnitines	DCM	1.09 (0.98; 1.22)	9.7×10⁻²	142	IVW	<0.001	213.333
Carnitine	Acylcarnitines	HF	1.03 (1.01; 1.05)	1.3×10⁻²	130	IVW	0.009	169.85
Carnitine	Acylcarnitines	AF	1.03 (1.01; 1.05)	4.6×10⁻³	145	IVW	<0.001	207.781
Carnitine	Acylcarnitines	NICM	0.89 (0.82; 0.97)	7.1×10⁻³	137	IVW	<0.001	293.455
SM C18:0	Sphingomyelins	DCM	1.27 (1.01; 1.58)	3.7×10⁻²	65	IVW	0.051	83.506
SM C18:0	Sphingomyelins	HF	1.07 (0.97; 1.19)	1.7×10⁻¹	59	MR Egger	<0.001	120.738
SM C18:0	Sphingomyelins	AF	1.06 (1.02; 1.09)	2.2×10⁻³	63	IVW	<0.001	106.889
SM C18:0	Sphingomyelins	NICM	0.98 (0.84; 1.14)	7.8×10⁻¹	66	IVW	0.181	75.228
PC ae C38:3	Phosphatidylcholines	DCM	1.14 (0.87; 1.51)	3.5×10⁻¹	15	IVW	0.332	15.697
PC ae C38:3	Phosphatidylcholines	HF	0.97 (0.90; 1.03)	3.1×10⁻¹	15	IVW	0.065	22.738
PC ae C38:3	Phosphatidylcholines	AF	0.86 (0.83; 0.90)	4.7×10⁻¹¹	15	IVW	0.022	26.53
PC ae C38:3	Phosphatidylcholines	NICM	0.89 (0.72; 1.10)	2.8×10⁻¹	15	IVW	0.009	29.309
Acetylornithine	Biogenic amines	DCM	1.01 (0.94; 1.09)	7.0×10⁻¹	89	IVW	<0.001	134.908
Acetylornithine	Biogenic amines	HF	0.99 (0.98; 1.00)	1.3×10⁻¹	101	IVW	<0.001	237.084
Acetylornithine	Biogenic amines	AF	0.97 (0.96; 0.98)	9.9×10⁻⁸	134	IVW	<0.001	212.197
Acetylornithine	Biogenic amines	NICM	1.11 (1.05; 1.18)	5.2×10⁻⁴	118	IVW	0.109	136.145
PC ae C32:2	Phosphatidylcholines	DCM	1.13 (0.86; 1.48)	4.0×10⁻¹	15	IVW	0.883	8.124
PC ae C32:2	Phosphatidylcholines	HF	0.99 (0.92; 1.06)	7.5×10⁻¹	15	IVW	0.082	21.854
PC ae C32:2	Phosphatidylcholines	AF	1.04 (0.99; 1.09)	1.5×10⁻¹	15	IVW	0.023	26.367
PC ae C32:2	Phosphatidylcholines	NICM	0.94 (0.73; 1.20)	5.9×10⁻¹	15	IVW	0.386	14.892
Propionylcarnitine	Acylcarnitines	DCM	1.05 (0.81; 1.37)	7.2×10⁻¹	100	MR Egger	0.005	137.546
Propionylcarnitine	Acylcarnitines	HF	0.99 (0.94; 1.05)	7.6×10⁻¹	93	MR Egger	<0.001	161.37
Propionylcarnitine	Acylcarnitines	AF	1.06 (1.03; 1.08)	6.1×10⁻⁷	99	IVW	<0.001	176.849
Propionylcarnitine	Acylcarnitines	NICM	0.80 (0.65; 0.99)	4.3×10⁻²	91	MR Egger	0.002	131.429
PC aa C40:3	Phosphatidylcholines	DCM	1.18 (0.77; 1.80)	4.4×10⁻¹	7	IVW	0.876	2.434
PC aa C40:3	Phosphatidylcholines	HF	0.89 (0.72; 1.10)	2.8×10⁻¹	7	MR Egger	0.936	1.29
PC aa C40:3	Phosphatidylcholines	AF	1.04 (0.98; 1.12)	2.0×10⁻¹	8	IVW	0.361	7.682
PC aa C40:3	Phosphatidylcholines	NICM	1.18 (0.84; 1.66)	3.4×10⁻¹	8	IVW	0.363	7.665
LPC a C18:1	Lysophosphatidylcholines	DCM	1.20 (0.83; 1.72)	3.3×10⁻¹	7	IVW	0.005	18.656
LPC a C18:1	Lysophosphatidylcholines	HF	1.06 (0.99; 1.14)	1.2×10⁻¹	8	IVW	0.729	4.428
LPC a C18:1	Lysophosphatidylcholines	AF	0.93 (0.88; 0.99)	2.6×10⁻²	8	IVW	0.757	4.195
LPC a C18:1	Lysophosphatidylcholines	NICM	1.20 (0.90; 1.60)	2.0×10⁻¹	8	IVW	0.661	4.991
PC ae C40:3	Phosphatidylcholines	DCM	1.34 (0.96; 1.88)	8.9×10⁻²	12	IVW	0.864	6.131
PC ae C40:3	Phosphatidylcholines	HF	1.00 (0.94; 1.06)	9.3×10⁻¹	14	IVW	0.032	23.881
PC ae C40:3	Phosphatidylcholines	AF	0.95 (0.90; 1.00)	6.0×10⁻²	14	IVW	0.763	9.127
PC ae C40:3	Phosphatidylcholines	NICM	1.12 (0.90; 1.39)	3.2×10⁻¹	13	IVW	0.443	12.034
PC aa C40:2	Phosphatidylcholines	HF	1.12 (1.03; 1.22)	6.7×10⁻³	6	IVW	0.708	2.946
PC aa C40:2	Phosphatidylcholines	AF	1.05 (0.95; 1.15)	3.6×10⁻¹	6	IVW	0.093	9.423
PC aa C40:2	Phosphatidylcholines	NICM	1.41 (0.99; 2.01)	6.0×10⁻²	6	IVW	0.995	0.428
LPC a C17:0	Lysophosphatidylcholines	DCM	23.97 (2.14; 269.02)	1.0×10⁻²	6	MR Egger	0.944	0.758
LPC a C17:0	Lysophosphatidylcholines	HF	1.07 (0.98; 1.16)	1.4×10⁻¹	6	IVW	0.419	4.977
LPC a C17:0	Lysophosphatidylcholines	AF	0.94 (0.87; 1.01)	6.9×10⁻²	6	IVW	0.490	4.425
LPC a C17:0	Lysophosphatidylcholines	NICM	0.89 (0.62; 1.28)	5.3×10⁻¹	6	IVW	0.034	12.071
PC aa C38:6	Phosphatidylcholines	DCM	1.30 (0.99; 1.70)	5.9×10⁻²	23	IVW	0.058	33.26
PC aa C38:6	Phosphatidylcholines	HF	1.14 (1.09; 1.20)	7.0×10⁻⁹	22	IVW	<0.001	46.167
PC aa C38:6	Phosphatidylcholines	AF	1.05 (1.01; 1.09)	2.4×10⁻²	22	IVW	0.045	33.138
PC aa C38:6	Phosphatidylcholines	NICM	0.98 (0.81; 1.18)	8.4×10⁻¹	23	IVW	0.581	20.035
PC aa C40:4	Phosphatidylcholines	DCM	1.14 (0.95; 1.37)	1.5×10⁻¹	23	IVW	0.475	21.747
PC aa C40:4	Phosphatidylcholines	HF	1.12 (1.08; 1.15)	1.1×10⁻¹⁰	24	IVW	0.568	21.209
PC aa C40:4	Phosphatidylcholines	AF	0.96 (0.87; 1.05)	3.4×10⁻¹	24	MR Egger	0.050	33.891
PC aa C40:4	Phosphatidylcholines	NICM	1.53 (1.06; 2.20)	2.3×10⁻²	25	MR Egger	0.507	22.218
trans-4-Hydroxyproline	Biogenic amines	DCM	0.63 (0.36; 1.12)	1.1×10⁻¹	7	IVW	0.022	14.78
trans-4-Hydroxyproline	Biogenic amines	HF	1.03 (0.91; 1.18)	6.1×10⁻¹	6	IVW	0.781	2.467
trans-4-Hydroxyproline	Biogenic amines	AF	0.98 (0.88; 1.09)	7.3×10⁻¹	7	IVW	0.336	6.843
trans-4-Hydroxyproline	Biogenic amines	NICM	0.77 (0.48; 1.24)	2.9×10⁻¹	7	IVW	0.48	5.512
PC ae C40:2	Phosphatidylcholines	DCM	1.96 (1.15; 3.35)	1.4×10⁻²	7	IVW	0.184	8.813
PC ae C40:2	Phosphatidylcholines	HF	0.95 (0.87; 1.04)	2.7×10⁻¹	7	IVW	0.779	3.236
PC ae C40:2	Phosphatidylcholines	AF	0.97 (0.89; 1.06)	4.6×10⁻¹	7	IVW	0.302	7.206
PC ae C40:2	Phosphatidylcholines	NICM	0.91 (0.63; 1.32)	6.1×10⁻¹	7	IVW	0.646	4.228
PC aa C40:5	Phosphatidylcholines	DCM	0.96 (0.81; 1.13)	6.0×10⁻¹	34	IVW	0.405	34.297
PC aa C40:5	Phosphatidylcholines	HF	1.06 (1.02; 1.10)	2.1×10⁻³	35	IVW	0.152	42.438
PC aa C40:5	Phosphatidylcholines	AF	1.03 (1.01; 1.06)	1.4×10⁻²	35	IVW	0.025	51.999
PC aa C40:5	Phosphatidylcholines	NICM	0.97 (0.85; 1.11)	6.6×10⁻¹	34	IVW	0.482	32.694
PC aa C42:1	Phosphatidylcholines	DCM	1.20 (0.89; 1.63)	2.3×10⁻¹	14	IVW	0.397	13.677
PC aa C42:1	Phosphatidylcholines	HF	1.15 (1.07; 1.23)	4.7×10⁻⁵	15	IVW	0.120	20.326
PC aa C42:1	Phosphatidylcholines	AF	0.91 (0.77; 1.09)	3.1×10⁻¹	15	MR Egger	0.042	22.963
PC aa C42:1	Phosphatidylcholines	NICM	1.15 (0.92; 1.44)	2.1×10⁻¹	16	IVW	0.900	8.543
SM C20:2	Sphingomyelins	DCM	1.11 (0.71; 1.75)	6.4×10⁻¹	11	IVW	0.123	15.259
SM C20:2	Sphingomyelins	HF	0.91 (0.84; 0.97)	7.1×10⁻³	11	IVW	0.933	4.295
SM C20:2	Sphingomyelins	AF	0.90 (0.85; 0.96)	1.2×10⁻³	11	IVW	0.035	19.479
SM C20:2	Sphingomyelins	NICM	1.06 (0.78; 1.44)	7.3×10⁻¹	10	IVW	0.536	7.978
HydroxySM C16:1	Sphingomyelins	DCM	0.30 (0.09; 1.04)	5.8×10⁻²	12	MR Egger	0.066	17.406
HydroxySM C16:1	Sphingomyelins	HF	0.99 (0.92; 1.07)	8.3×10⁻¹	11	IVW	0.846	5.618
HydroxySM C16:1	Sphingomyelins	AF	0.97 (0.89; 1.06)	5.3×10⁻¹	10	IVW	0.126	13.909
HydroxySM C16:1	Sphingomyelins	NICM	0.96 (0.71; 1.30)	7.8×10⁻¹	12	IVW	0.850	6.336
PC aa C36:5	Phosphatidylcholines	DCM	1.10 (0.90; 1.34)	3.3×10⁻¹	24	IVW	0.107	31.661
PC aa C36:5	Phosphatidylcholines	HF	1.05 (1.02; 1.09)	3.6×10⁻³	24	IVW	0.301	25.999
PC aa C36:5	Phosphatidylcholines	AF	1.05 (1.01; 1.09)	5.8×10⁻³	24	IVW	0.065	34.005
PC aa C36:5	Phosphatidylcholines	NICM	0.90 (0.76; 1.07)	2.3×10⁻¹	24	IVW	0.060	34.357
PC ae C38:6	Phosphatidylcholines	DCM	1.45 (0.74; 2.87)	2.8×10⁻¹	22	MR Egger	0.651	17.032
PC ae C38:6	Phosphatidylcholines	HF	1.04 (1.00; 1.08)	7.3×10⁻²	21	IVW	0.530	18.875
PC ae C38:6	Phosphatidylcholines	AF	1.06 (1.03; 1.10)	5.1×10⁻⁴	20	IVW	0.007	37.463
PC ae C38:6	Phosphatidylcholines	NICM	1.36 (0.63; 2.94)	4.3×10⁻¹	23	MR Egger	0.764	16.109
PC ae C32:1	Phosphatidylcholines	DCM	0.97 (0.80; 1.16)	7.2×10⁻¹	26	IVW	0.589	22.803
PC ae C32:1	Phosphatidylcholines	HF	0.95 (0.82; 1.11)	5.5×10⁻¹	26	MR Egger	0.120	32.269
PC ae C32:1	Phosphatidylcholines	AF	0.99 (0.96; 1.02)	5.4×10⁻¹	27	IVW	0.760	20.654
PC ae C32:1	Phosphatidylcholines	NICM	1.09 (0.93; 1.27)	3.1×10⁻¹	27	IVW	0.388	27.407
Decenoylcarnitine	Acylcarnitines	DCM	1.17 (1.00; 1.36)	5.5×10⁻²	30	IVW	0.791	22.69
Decenoylcarnitine	Acylcarnitines	HF	0.98 (0.93; 1.02)	3.2×10⁻¹	26	IVW	0.086	35.103
Decenoylcarnitine	Acylcarnitines	AF	1.00 (0.97; 1.03)	7.7×10⁻¹	30	IVW	0.008	50.362
Decenoylcarnitine	Acylcarnitines	NICM	0.94 (0.81; 1.09)	4.0×10⁻¹	27	IVW	0.728	21.269
Valine	Amino acids	DCM	1.30 (0.55; 3.10)	5.5×10⁻¹	68	MR Egger	0.002	103.062
Valine	Amino acids	HF	0.94 (0.89; 1.00)	3.9×10⁻²	71	IVW	0.008	101.637
Valine	Amino acids	AF	1.05 (1.00; 1.11)	3.5×10⁻²	69	IVW	<0.001	128.414
Valine	Amino acids	NICM	0.87 (0.70; 1.09)	2.2×10⁻¹	73	IVW	0.022	98.08
Hexose	Hexoses	DCM	0.98 (0.66; 1.46)	9.3×10⁻¹	11	IVW	0.988	2.677
Hexose	Hexoses	HF	1.07 (0.98; 1.17)	1.2×10⁻¹	11	IVW	0.806	6.111
Hexose	Hexoses	AF	1.03 (0.96; 1.11)	4.2×10⁻¹	11	IVW	0.302	11.75
Hexose	Hexoses	NICM	0.84 (0.57; 1.25)	3.9×10⁻¹	9	IVW	0.863	3.93
HydroxySM C22:1	Sphingomyelins	DCM	0.78 (0.52; 1.17)	2.3×10⁻¹	8	IVW	0.89	2.942
HydroxySM C22:1	Sphingomyelins	HF	1.13 (1.03; 1.25)	1.1×10⁻²	7	IVW	0.039	13.265
HydroxySM C22:1	Sphingomyelins	AF	1.01 (0.93; 1.09)	8.7×10⁻¹	8	IVW	0.964	1.92
HydroxySM C22:1	Sphingomyelins	NICM	0.90 (0.61; 1.34)	6.1×10⁻¹	7	IVW	0.971	1.315
PC ae C34:2	Phosphatidylcholines	DCM	0.92 (0.71; 1.18)	5.0×10⁻¹	21	IVW	0.144	26.691
PC ae C34:2	Phosphatidylcholines	HF	0.95 (0.91; 0.99)	2.6×10⁻²	23	IVW	0.011	39.989
PC ae C34:2	Phosphatidylcholines	AF	0.93 (0.89; 0.96)	1.1×10⁻⁴	22	IVW	<0.001	51.881
PC ae C34:2	Phosphatidylcholines	NICM	1.08 (0.90; 1.29)	4.2×10⁻¹	23	IVW	0.513	21.124
PC ae C40:5	Phosphatidylcholines	DCM	1.05 (0.94; 1.17)	3.9×10⁻¹	53	IVW	0.093	65.946
PC ae C40:5	Phosphatidylcholines	HF	1.07 (1.05; 1.09)	2.7×10⁻¹¹	52	IVW	0.302	55.717
PC ae C40:5	Phosphatidylcholines	AF	1.03 (1.01; 1.05)	3.0×10⁻⁴	53	IVW	0.127	63.757
PC ae C40:5	Phosphatidylcholines	NICM	0.99 (0.90; 1.09)	8.8×10⁻¹	53	IVW	0.074	67.415
Octadecanoylcarnitine	Acylcarnitines	DCM	1.47 (1.25; 1.73)	2.3×10⁻⁶	48	IVW	0.027	67.395
Octadecanoylcarnitine	Acylcarnitines	HF	0.81 (0.71; 0.92)	1.0×10⁻³	45	MR Egger	0.457	43.325
Octadecanoylcarnitine	Acylcarnitines	AF	0.84 (0.74; 0.97)	1.5×10⁻²	45	MR Egger	0.060	58.295
Octadecanoylcarnitine	Acylcarnitines	NICM	1.09 (0.94; 1.26)	2.8×10⁻¹	42	IVW	<0.001	76.092
Kynurenine	Biogenic amines	DCM	1.80 (1.14; 2.82)	1.1×10⁻²	57	MR Egger	<0.001	99.216
Kynurenine	Biogenic amines	HF	1.01 (0.92; 1.10)	8.9×10⁻¹	54	MR Egger	<0.001	117.975
Kynurenine	Biogenic amines	AF	0.98 (0.95; 1.00)	1.0×10⁻¹	58	IVW	0.031	78.492
Kynurenine	Biogenic amines	NICM	0.99 (0.86; 1.14)	8.5×10⁻¹	54	IVW	0.050	70.966
Isoleucine	Amino acids	DCM	1.14 (0.68; 1.91)	6.3×10⁻¹	31	IVW	0.378	31.779
Isoleucine	Amino acids	HF	0.96 (0.87; 1.07)	4.5×10⁻¹	34	IVW	0.130	42.24
Isoleucine	Amino acids	AF	1.30 (1.02; 1.67)	3.7×10⁻²	34	MR Egger	0.035	47.95
Isoleucine	Amino acids	NICM	1.75 (1.08; 2.84)	2.2×10⁻²	33	IVW	0.071	44.442
Pimelylcarnitine	Acylcarnitines	DCM	1.49 (1.07; 2.07)	1.8×10⁻²	13	IVW	0.152	16.933
Pimelylcarnitine	Acylcarnitines	HF	0.97 (0.88; 1.07)	5.4×10⁻¹	9	IVW	0.304	9.476
Pimelylcarnitine	Acylcarnitines	AF	1.43 (0.90; 2.25)	1.3×10⁻¹	9	MR Egger	0.038	14.871
Pimelylcarnitine	Acylcarnitines	NICM	0.78 (0.54; 1.12)	1.8×10⁻¹	9	IVW	0.972	2.258
Decadienoylcarnitine	Acylcarnitines	DCM	1.40 (0.95; 2.06)	8.6×10⁻²	6	IVW	0.421	4.956
Decadienoylcarnitine	Acylcarnitines	HF	1.16 (1.07; 1.26)	1.7×10⁻⁴	6	IVW	0.008	15.502
Decadienoylcarnitine	Acylcarnitines	NICM	1.33 (0.89; 1.99)	1.6×10⁻¹	6	IVW	0.185	7.51
Decanoylcarnitine	Acylcarnitines	DCM	1.01 (0.89; 1.15)	9.0×10⁻¹	74	IVW	0.471	73.216
Decanoylcarnitine	Acylcarnitines	HF	0.93 (0.87; 0.99)	2.5×10⁻²	67	MR Egger	0.005	98.24
Decanoylcarnitine	Acylcarnitines	AF	1.02 (0.99; 1.04)	2.4×10⁻¹	67	IVW	0.003	102.702
Decanoylcarnitine	Acylcarnitines	NICM	1.00 (0.88; 1.14)	9.9×10⁻¹	70	IVW	0.062	87.918
PC ae C42:4	Phosphatidylcholines	DCM	1.15 (0.89; 1.48)	2.9×10⁻¹	21	IVW	0.488	19.531
PC ae C42:4	Phosphatidylcholines	HF	1.09 (0.91; 1.32)	3.5×10⁻¹	21	MR Egger	0.296	21.767
PC ae C42:4	Phosphatidylcholines	AF	0.99 (0.94; 1.03)	5.3×10⁻¹	21	IVW	0.437	20.33
PC ae C42:4	Phosphatidylcholines	NICM	0.90 (0.73; 1.11)	3.2×10⁻¹	21	IVW	0.722	15.918
PC ae C42:5	Phosphatidylcholines	DCM	0.97 (0.72; 1.32)	8.6×10⁻¹	13	IVW	0.781	8.05
PC ae C42:5	Phosphatidylcholines	HF	1.07 (1.01; 1.12)	2.0×10⁻²	14	IVW	0.877	7.466
PC ae C42:5	Phosphatidylcholines	AF	1.09 (1.04; 1.14)	1.5×10⁻⁴	13	IVW	0.021	23.886
PC ae C42:5	Phosphatidylcholines	NICM	0.94 (0.75; 1.18)	6.0×10⁻¹	14	IVW	0.747	9.342
SM C24:0	Sphingomyelins	DCM	2.89 (1.34; 6.21)	6.7×10⁻³	8	MR Egger	0.025	14.404
SM C24:0	Sphingomyelins	HF	0.90 (0.77; 1.05)	1.9×10⁻¹	7	MR Egger	0.037	11.853
SM C24:0	Sphingomyelins	AF	0.98 (0.90; 1.06)	5.6×10⁻¹	8	IVW	0.23	9.322
SM C24:0	Sphingomyelins	NICM	0.91 (0.66; 1.24)	5.4×10⁻¹	8	IVW	0.553	5.886
HydroxySM C14:1	Sphingomyelins	DCM	1.03 (0.86; 1.23)	7.5×10⁻¹	26	IVW	<0.001	56.629
HydroxySM C14:1	Sphingomyelins	HF	1.04 (1.00; 1.08)	4.2×10⁻²	26	IVW	0.225	29.981
HydroxySM C14:1	Sphingomyelins	AF	1.10 (1.03; 1.17)	4.0×10⁻³	27	MR Egger	0.006	45.968
HydroxySM C14:1	Sphingomyelins	NICM	1.13 (0.97; 1.31)	1.2×10⁻¹	26	IVW	0.578	22.991
Creatinine	Biogenic amines	DCM	0.75 (0.58; 0.97)	2.9×10⁻²	115	IVW	<0.001	190.451
Creatinine	Biogenic amines	HF	1.04 (0.84; 1.29)	7.0×10⁻¹	117	MR Egger	<0.001	176.291
Creatinine	Biogenic amines	AF	0.73 (0.61; 0.87)	3.3×10⁻⁴	123	MR Egger	<0.001	205.326
Creatinine	Biogenic amines	NICM	0.53 (0.21; 1.34)	1.8×10⁻¹	124	MR Egger	0.074	145.239
Histidine	Amino acids	DCM	0.93 (0.44; 1.96)	8.5×10⁻¹	78	MR Egger	<0.001	122.839
Histidine	Amino acids	HF	1.07 (1.03; 1.12)	1.6×10⁻³	79	IVW	<0.001	138.256
Histidine	Amino acids	AF	1.06 (1.02; 1.10)	2.4×10⁻³	85	IVW	<0.001	146.421
Histidine	Amino acids	NICM	0.99 (0.81; 1.21)	8.9×10⁻¹	82	IVW	0.098	97.81
PC aa C34:4	Phosphatidylcholines	DCM	1.09 (0.89; 1.34)	3.8×10⁻¹	27	IVW	0.163	32.976
PC aa C34:4	Phosphatidylcholines	HF	1.25 (1.11; 1.40)	1.5×10⁻⁴	29	MR Egger	0.038	41.327
PC aa C34:4	Phosphatidylcholines	AF	1.04 (1.01; 1.08)	1.4×10⁻²	28	IVW	0.208	32.667
PC aa C34:4	Phosphatidylcholines	NICM	1.33 (0.83; 2.14)	2.4×10⁻¹	29	MR Egger	0.045	40.576
PC ae C38:0	Phosphatidylcholines	DCM	0.99 (0.71; 1.37)	9.3×10⁻¹	12	IVW	0.714	7.991
PC ae C38:0	Phosphatidylcholines	HF	1.13 (1.05; 1.21)	7.2×10⁻⁴	11	IVW	0.023	20.742
PC ae C38:0	Phosphatidylcholines	AF	0.99 (0.93; 1.04)	6.3×10⁻¹	13	IVW	0.440	12.072
PC ae C38:0	Phosphatidylcholines	NICM	1.11 (0.85; 1.46)	4.4×10⁻¹	13	IVW	0.974	4.454
Octadecenoylcarnitine	Acylcarnitines	DCM	1.09 (0.87; 1.38)	4.6×10⁻¹	25	IVW	0.753	18.989
Octadecenoylcarnitine	Acylcarnitines	HF	1.00 (0.96; 1.06)	8.8×10⁻¹	23	IVW	0.428	22.544
Octadecenoylcarnitine	Acylcarnitines	AF	1.00 (0.95; 1.05)	8.8×10⁻¹	25	IVW	0.056	35.949
Octadecenoylcarnitine	Acylcarnitines	NICM	0.81 (0.62; 1.06)	1.3×10⁻¹	22	IVW	0.087	30.252
LPC a C18:2	Lysophosphatidylcholines	DCM	1.28 (0.83; 2.00)	2.7×10⁻¹	9	IVW	0.142	12.217
LPC a C18:2	Lysophosphatidylcholines	HF	0.99 (0.92; 1.06)	7.8×10⁻¹	9	IVW	0.013	19.459
LPC a C18:2	Lysophosphatidylcholines	AF	0.92 (0.87; 0.99)	1.7×10⁻²	9	IVW	0.319	9.284
LPC a C18:2	Lysophosphatidylcholines	NICM	1.07 (0.73; 1.56)	7.3×10⁻¹	9	IVW	0.132	12.452
LPC a C16:1	Lysophosphatidylcholines	DCM	1.17 (0.88; 1.56)	2.9×10⁻¹	17	IVW	0.239	19.6
LPC a C16:1	Lysophosphatidylcholines	HF	0.93 (0.79; 1.09)	3.8×10⁻¹	18	MR Egger	0.261	19.151
LPC a C16:1	Lysophosphatidylcholines	AF	1.00 (0.88; 1.14)	9.8×10⁻¹	18	MR Egger	0.804	11.095
LPC a C16:1	Lysophosphatidylcholines	NICM	1.30 (0.70; 2.42)	4.1×10⁻¹	18	MR Egger	0.345	17.652
PC ae C40:6	Phosphatidylcholines	DCM	1.07 (0.84; 1.36)	5.9×10⁻¹	18	IVW	0.903	10.018
PC ae C40:6	Phosphatidylcholines	HF	1.07 (1.02; 1.13)	1.0×10⁻²	17	IVW	0.344	17.665
PC ae C40:6	Phosphatidylcholines	AF	1.03 (0.98; 1.07)	2.9×10⁻¹	18	IVW	0.204	21.517
PC ae C40:6	Phosphatidylcholines	NICM	0.95 (0.80; 1.13)	5.8×10⁻¹	17	IVW	0.884	9.664
PC ae C34:3	Phosphatidylcholines	DCM	1.20 (0.83; 1.75)	3.3×10⁻¹	13	IVW	0.266	14.567
PC ae C34:3	Phosphatidylcholines	HF	0.70 (0.52; 0.94)	1.7×10⁻²	14	MR Egger	0.149	17.01
PC ae C34:3	Phosphatidylcholines	AF	0.95 (0.88; 1.01)	1.0×10⁻¹	13	IVW	0.161	16.717
PC ae C34:3	Phosphatidylcholines	NICM	1.19 (0.89; 1.58)	2.4×10⁻¹	13	IVW	0.915	6.021
Glutamine	Amino acids	DCM	0.97 (0.60; 1.57)	9.1×10⁻¹	126	MR Egger	<0.001	217.679
Glutamine	Amino acids	HF	1.06 (1.02; 1.10)	4.8×10⁻³	129	IVW	<0.001	194.102
Glutamine	Amino acids	AF	1.00 (0.97; 1.04)	9.8×10⁻¹	126	IVW	<0.001	227.818
Glutamine	Amino acids	NICM	1.06 (0.90; 1.24)	4.8×10⁻¹	129	IVW	0.016	164.472
Dodecenoylcarnitine	Acylcarnitines	DCM	1.42 (1.05; 1.91)	2.1×10⁻²	13	IVW	0.884	6.576
Dodecenoylcarnitine	Acylcarnitines	HF	0.96 (0.91; 1.01)	9.9×10⁻²	14	IVW	0.025	24.786
Dodecenoylcarnitine	Acylcarnitines	AF	0.93 (0.88; 0.98)	9.9×10⁻³	12	IVW	0.002	29.464
Dodecenoylcarnitine	Acylcarnitines	NICM	0.82 (0.66; 1.03)	9.4×10⁻²	13	IVW	0.316	13.769
PC ae C36:5	Phosphatidylcholines	DCM	0.96 (0.86; 1.07)	4.2×10⁻¹	48	IVW	0.303	51.481
PC ae C36:5	Phosphatidylcholines	HF	1.05 (1.03; 1.07)	9.5×10⁻⁶	50	IVW	0.254	55.135
PC ae C36:5	Phosphatidylcholines	AF	1.04 (1.02; 1.06)	1.4×10⁻⁶	50	IVW	0.003	80.946
PC ae C36:5	Phosphatidylcholines	NICM	1.00 (0.92; 1.10)	9.4×10⁻¹	48	IVW	0.177	55.826
PC aa C36:3	Phosphatidylcholines	DCM	1.07 (0.87; 1.31)	5.3×10⁻¹	31	IVW	0.059	42.937
PC aa C36:3	Phosphatidylcholines	HF	0.90 (0.82; 0.98)	1.9×10⁻²	30	MR Egger	0.222	33.389
PC aa C36:3	Phosphatidylcholines	AF	0.90 (0.82; 0.98)	1.2×10⁻²	31	MR Egger	0.073	40.737
PC aa C36:3	Phosphatidylcholines	NICM	1.01 (0.87; 1.18)	8.9×10⁻¹	31	IVW	0.942	18.908
PC ae C42:2	Phosphatidylcholines	DCM	1.04 (0.91; 1.19)	5.9×10⁻¹	36	IVW	0.536	33.602
PC ae C42:2	Phosphatidylcholines	HF	1.09 (1.06; 1.12)	2.9×10⁻⁸	34	IVW	0.284	37.131
PC ae C42:2	Phosphatidylcholines	AF	1.06 (1.03; 1.08)	3.1×10⁻⁶	33	IVW	0.045	46.725
PC ae C42:2	Phosphatidylcholines	NICM	1.00 (0.89; 1.12)	1.0×10⁰	34	IVW	0.557	31.19
PC aa C40:6	Phosphatidylcholines	DCM	2.55 (1.09; 5.97)	3.1×10⁻²	31	MR Egger	0.036	44.054
PC aa C40:6	Phosphatidylcholines	HF	1.07 (1.02; 1.12)	5.6×10⁻³	27	IVW	0.009	45.916
PC aa C40:6	Phosphatidylcholines	AF	1.02 (0.98; 1.06)	3.9×10⁻¹	31	IVW	0.832	22.578
PC aa C40:6	Phosphatidylcholines	NICM	0.95 (0.80; 1.15)	6.2×10⁻¹	32	IVW	0.471	30.909
Alanine	Amino acids	DCM	1.62 (0.71; 3.73)	2.6×10⁻¹	119	MR Egger	0.002	166.188
Alanine	Amino acids	HF	0.99 (0.94; 1.04)	6.0×10⁻¹	112	IVW	0.004	155.242
Alanine	Amino acids	AF	1.00 (0.96; 1.05)	9.0×10⁻¹	121	IVW	<0.001	208.563
Alanine	Amino acids	NICM	1.01 (0.82; 1.25)	9.0×10⁻¹	115	IVW	0.033	143.195
Citrulline	Amino acids	DCM	0.29 (0.13; 0.66)	3.3×10⁻³	55	MR Egger	0.231	60.223
Citrulline	Amino acids	HF	1.03 (0.90; 1.19)	6.6×10⁻¹	50	MR Egger	0.002	80.394
Citrulline	Amino acids	AF	0.99 (0.95; 1.02)	4.9×10⁻¹	54	IVW	0.046	71.52
Citrulline	Amino acids	NICM	0.84 (0.69; 1.02)	7.6×10⁻²	51	IVW	0.153	60.198
Asparagine	Amino acids	DCM	0.99 (0.86; 1.14)	8.8×10⁻¹	68	IVW	0.015	94.584
Asparagine	Amino acids	HF	0.96 (0.93; 0.99)	7.2×10⁻³	60	IVW	<0.001	118.699
Asparagine	Amino acids	AF	1.06 (1.04; 1.09)	4.3×10⁻⁷	68	IVW	<0.001	117.31
Asparagine	Amino acids	NICM	0.89 (0.78; 1.01)	6.9×10⁻²	61	IVW	0.011	87.958
PC aa C38:5	Phosphatidylcholines	DCM	1.10 (0.98; 1.23)	9.9×10⁻²	46	IVW	0.182	53.445
PC aa C38:5	Phosphatidylcholines	HF	1.06 (1.03; 1.08)	1.8×10⁻⁶	46	IVW	0.058	60.821
PC aa C38:5	Phosphatidylcholines	AF	1.03 (0.99; 1.08)	1.2×10⁻¹	44	MR Egger	0.034	60.205
PC aa C38:5	Phosphatidylcholines	NICM	0.91 (0.84; 0.99)	3.0×10⁻²	47	IVW	0.017	68.491
PC aa C38:4	Phosphatidylcholines	DCM	1.05 (0.97; 1.14)	2.0×10⁻¹	64	IVW	0.272	69.365
PC aa C38:4	Phosphatidylcholines	HF	1.08 (1.06; 1.11)	1.2×10⁻⁹	68	MR Egger	0.042	87.156
PC aa C38:4	Phosphatidylcholines	AF	1.05 (1.03; 1.06)	2.5×10⁻¹⁴	66	IVW	0.003	101.268
PC aa C38:4	Phosphatidylcholines	NICM	0.98 (0.92; 1.04)	4.8×10⁻¹	65	IVW	0.163	75.014
PC ae C40:1	Phosphatidylcholines	DCM	0.99 (0.69; 1.41)	9.5×10⁻¹	13	IVW	0.104	18.418
PC ae C40:1	Phosphatidylcholines	HF	1.10 (1.04; 1.16)	1.5×10⁻³	13	IVW	0.202	15.76
PC ae C40:1	Phosphatidylcholines	AF	1.04 (0.99; 1.09)	1.4×10⁻¹	13	IVW	0.851	7.106
PC ae C40:1	Phosphatidylcholines	NICM	1.02 (0.82; 1.28)	8.4×10⁻¹	14	IVW	0.323	14.749
LPC a C20:4	Lysophosphatidylcholines	DCM	1.01 (0.93; 1.10)	8.2×10⁻¹	66	IVW	0.256	72.05
LPC a C20:4	Lysophosphatidylcholines	HF	1.03 (1.02; 1.05)	4.6×10⁻⁵	69	IVW	0.027	92.174
LPC a C20:4	Lysophosphatidylcholines	AF	1.03 (1.01; 1.04)	4.5×10⁻⁴	67	IVW	0.004	100.267
LPC a C20:4	Lysophosphatidylcholines	NICM	1.20 (1.09; 1.32)	2.7×10⁻⁴	73	MR Egger	0.010	101.51
Spermidine	Biogenic amines	DCM	1.04 (0.80; 1.34)	7.9×10⁻¹	23	IVW	0.271	25.571
Spermidine	Biogenic amines	HF	0.99 (0.95; 1.04)	7.1×10⁻¹	23	IVW	0.730	17.584
Spermidine	Biogenic amines	AF	0.98 (0.93; 1.02)	3.3×10⁻¹	26	IVW	0.215	30.26
Spermidine	Biogenic amines	NICM	0.89 (0.71; 1.10)	2.8×10⁻¹	22	IVW	0.131	28.33
PC aa C24:0	Phosphatidylcholines	DCM	1.17 (0.99; 1.40)	7.0×10⁻²	22	IVW	0.156	27.481
PC aa C24:0	Phosphatidylcholines	HF	1.05 (1.02; 1.08)	1.8×10⁻³	21	IVW	0.787	14.817
PC aa C24:0	Phosphatidylcholines	AF	1.04 (1.02; 1.07)	7.5×10⁻⁴	21	IVW	0.019	35.287
PC aa C24:0	Phosphatidylcholines	NICM	1.24 (0.82; 1.88)	3.0×10⁻¹	22	MR Egger	0.605	17.737
PC aa C28:1	Phosphatidylcholines	DCM	0.96 (0.78; 1.18)	7.0×10⁻¹	19	IVW	<0.001	51.986
PC aa C28:1	Phosphatidylcholines	HF	1.07 (1.03; 1.12)	5.3×10⁻⁴	24	IVW	0.136	30.491
PC aa C28:1	Phosphatidylcholines	AF	1.05 (1.01; 1.09)	2.0×10⁻²	24	IVW	0.250	27.151
PC aa C28:1	Phosphatidylcholines	NICM	1.01 (0.89; 1.16)	8.2×10⁻¹	25	IVW	0.013	42.067
Phenylalanine	Amino acids	DCM	1.09 (0.81; 1.45)	5.8×10⁻¹	69	IVW	0.003	104.751
Phenylalanine	Amino acids	HF	1.00 (0.94; 1.08)	9.1×10⁻¹	63	IVW	0.105	76.279
Phenylalanine	Amino acids	AF	1.03 (0.98; 1.09)	2.7×10⁻¹	69	IVW	0.002	106.923
Phenylalanine	Amino acids	NICM	0.86 (0.66; 1.13)	2.9×10⁻¹	67	IVW	0.317	70.93
Valerylcarnitine	Acylcarnitines	DCM	1.05 (0.86; 1.28)	6.3×10⁻¹	24	IVW	0.253	27.072
Valerylcarnitine	Acylcarnitines	HF	0.91 (0.76; 1.08)	2.8×10⁻¹	21	MR Egger	0.101	27.171
Valerylcarnitine	Acylcarnitines	AF	1.03 (1.00; 1.06)	8.2×10⁻²	24	IVW	0.008	42.588
Valerylcarnitine	Acylcarnitines	NICM	0.82 (0.70; 0.96)	1.5×10⁻²	21	IVW	0.009	37.8
Methionine	Amino acids	DCM	0.52 (0.35; 0.77)	1.3×10⁻³	16	IVW	0.835	9.753
Methionine	Amino acids	HF	0.92 (0.84; 1.01)	7.3×10⁻²	14	IVW	0.005	30.02
Methionine	Amino acids	AF	0.97 (0.90; 1.04)	3.5×10⁻¹	16	IVW	0.009	30.993
Methionine	Amino acids	NICM	0.36 (0.11; 1.20)	9.7×10⁻²	16	MR Egger	0.324	15.83
PC aa C36:2	Phosphatidylcholines	DCM	1.22 (1.01; 1.47)	3.6×10⁻²	29	IVW	0.004	52.223
PC aa C36:2	Phosphatidylcholines	HF	0.94 (0.79; 1.11)	4.4×10⁻¹	27	MR Egger	<0.001	51.371
PC aa C36:2	Phosphatidylcholines	AF	1.01 (0.87; 1.17)	8.9×10⁻¹	30	MR Egger	0.085	38.731
PC aa C36:2	Phosphatidylcholines	NICM	1.05 (0.90; 1.24)	5.3×10⁻¹	29	IVW	0.413	28.982
Glycine	Amino acids	DCM	1.02 (0.93; 1.12)	6.9×10⁻¹	266	IVW	<0.001	398.052
Glycine	Amino acids	HF	0.95 (0.92; 0.98)	6.2×10⁻⁴	248	MR Egger	<0.001	417.885
Glycine	Amino acids	AF	0.98 (0.96; 1.00)	1.1×10⁻¹	277	MR Egger	<0.001	392.232
Glycine	Amino acids	NICM	1.12 (1.05; 1.19)	7.0×10⁻⁴	269	IVW	<0.001	427.559
PC aa C42:5	Phosphatidylcholines	DCM	0.84 (0.56; 1.27)	4.2×10⁻¹	6	IVW	0.463	4.624
PC aa C42:5	Phosphatidylcholines	HF	0.99 (0.92; 1.07)	8.6×10⁻¹	7	IVW	<0.001	27.193
PC aa C42:5	Phosphatidylcholines	AF	0.86 (0.71; 1.05)	1.4×10⁻¹	7	MR Egger	0.980	0.757
PC aa C42:5	Phosphatidylcholines	NICM	1.15 (0.83; 1.60)	4.0×10⁻¹	7	IVW	0.714	3.724
PC ae C40:4	Phosphatidylcholines	DCM	1.02 (0.79; 1.33)	8.6×10⁻¹	18	IVW	0.116	24.12
PC ae C40:4	Phosphatidylcholines	HF	1.00 (0.96; 1.05)	9.2×10⁻¹	18	IVW	0.653	14.195
PC ae C40:4	Phosphatidylcholines	AF	0.93 (0.88; 0.97)	2.2×10⁻³	17	IVW	0.097	23.681
PC ae C40:4	Phosphatidylcholines	NICM	1.02 (0.85; 1.22)	8.3×10⁻¹	18	IVW	0.424	17.447
Tyrosine	Amino acids	DCM	0.86 (0.71; 1.04)	1.2×10⁻¹	116	IVW	0.015	150.464
Tyrosine	Amino acids	HF	1.09 (1.05; 1.13)	2.3×10⁻⁶	119	IVW	0.014	154.34
Tyrosine	Amino acids	AF	1.04 (1.01; 1.08)	1.8×10⁻²	115	IVW	<0.001	215.243
Tyrosine	Amino acids	NICM	0.66 (0.45; 0.96)	3.1×10⁻²	120	MR Egger	0.098	138.242
PC ae C42:1	Phosphatidylcholines	DCM	1.07 (0.84; 1.36)	6.1×10⁻¹	24	IVW	0.904	14.727
PC ae C42:1	Phosphatidylcholines	HF	0.92 (0.83; 1.03)	1.5×10⁻¹	27	MR Egger	0.557	23.345
PC ae C42:1	Phosphatidylcholines	AF	0.96 (0.93; 0.99)	9.0×10⁻³	30	IVW	0.015	47.961
PC ae C42:1	Phosphatidylcholines	NICM	1.04 (0.87; 1.23)	6.8×10⁻¹	27	IVW	0.629	23.061
Sarcosine	Biogenic amines	DCM	1.28 (0.97; 1.70)	8.5×10⁻²	24	IVW	0.823	16.721
Sarcosine	Biogenic amines	HF	1.10 (1.03; 1.18)	6.6×10⁻³	23	IVW	0.160	28.501
Sarcosine	Biogenic amines	AF	1.02 (0.96; 1.07)	6.0×10⁻¹	24	IVW	0.499	22.359
Sarcosine	Biogenic amines	NICM	0.75 (0.60; 0.94)	1.4×10⁻²	23	IVW	0.532	20.816
Taurine	Biogenic amines	DCM	0.95 (0.65; 1.38)	8.0×10⁻¹	15	IVW	0.998	3.5
Taurine	Biogenic amines	HF	0.95 (0.90; 1.01)	9.2×10⁻²	19	IVW	0.130	24.828
Taurine	Biogenic amines	AF	0.99 (0.94; 1.04)	6.9×10⁻¹	22	IVW	0.016	37.241
Taurine	Biogenic amines	NICM	0.48 (0.38; 0.60)	4.7×10⁻¹⁰	19	IVW	0.441	18.221
Leucine	Amino acids	DCM	0.89 (0.53; 1.50)	6.6×10⁻¹	38	IVW	0.111	47.726
Leucine	Amino acids	HF	1.00 (0.91; 1.09)	9.9×10⁻¹	38	IVW	<0.001	75.897
Leucine	Amino acids	AF	1.10 (1.02; 1.19)	1.7×10⁻²	39	IVW	0.042	54.283
Leucine	Amino acids	NICM	1.51 (1.02; 2.22)	3.8×10⁻²	37	IVW	0.004	62.554
PC ae C36:2	Phosphatidylcholines	DCM	1.21 (0.95; 1.55)	1.3×10⁻¹	20	IVW	0.076	28.425
PC ae C36:2	Phosphatidylcholines	HF	0.94 (0.90; 0.98)	4.7×10⁻³	20	IVW	<0.001	49.239
PC ae C36:2	Phosphatidylcholines	AF	0.95 (0.91; 0.98)	5.7×10⁻³	21	IVW	0.128	27.276
PC ae C36:2	Phosphatidylcholines	NICM	1.11 (0.94; 1.31)	2.4×10⁻¹	21	IVW	0.627	17.391
SM C16:1	Sphingomyelins	DCM	1.36 (1.04; 1.79)	2.7×10⁻²	17	IVW	0.043	26.88
SM C16:1	Sphingomyelins	HF	1.03 (0.98; 1.08)	2.7×10⁻¹	16	IVW	0.024	27.691
SM C16:1	Sphingomyelins	AF	1.12 (1.08; 1.17)	3.2×10⁻⁸	17	IVW	0.002	36.816
SM C16:1	Sphingomyelins	NICM	1.18 (0.96; 1.45)	1.1×10⁻¹	18	IVW	0.801	11.979
PC ae C38:5	Phosphatidylcholines	DCM	0.98 (0.84; 1.15)	8.2×10⁻¹	41	IVW	0.073	53.68
PC ae C38:5	Phosphatidylcholines	HF	1.05 (1.03; 1.08)	5.7×10⁻⁵	42	IVW	0.019	61.896
PC ae C38:5	Phosphatidylcholines	AF	1.04 (1.02; 1.07)	9.6×10⁻⁴	41	IVW	0.202	47.204
PC ae C38:5	Phosphatidylcholines	NICM	1.06 (0.95; 1.18)	3.0×10⁻¹	42	IVW	0.548	39.256
PC aa C34:3	Phosphatidylcholines	DCM	0.86 (0.65; 1.12)	2.5×10⁻¹	19	IVW	0.586	16.093
PC aa C34:3	Phosphatidylcholines	HF	0.98 (0.93; 1.03)	4.7×10⁻¹	19	IVW	<0.001	50.074
PC aa C34:3	Phosphatidylcholines	AF	0.96 (0.91; 1.01)	1.3×10⁻¹	18	IVW	0.330	18.978
PC aa C34:3	Phosphatidylcholines	NICM	0.90 (0.72; 1.13)	3.7×10⁻¹	19	IVW	0.992	6.759
Tetradecadienoylcarnitine	Acylcarnitines	DCM	1.22 (0.81; 1.86)	3.4×10⁻¹	8	IVW	0.641	5.159
Tetradecadienoylcarnitine	Acylcarnitines	HF	1.07 (0.97; 1.17)	1.9×10⁻¹	8	IVW	0.292	8.482
Tetradecadienoylcarnitine	Acylcarnitines	AF	0.91 (0.83; 0.99)	3.1×10⁻²	7	IVW	0.017	15.388
Tetradecadienoylcarnitine	Acylcarnitines	NICM	1.16 (0.72; 1.89)	5.4×10⁻¹	8	IVW	0.065	13.294
LPC a C16:0	Lysophosphatidylcholines	DCM	1.71 (1.18; 2.48)	4.9×10⁻³	16	IVW	0.120	21.568
LPC a C16:0	Lysophosphatidylcholines	HF	1.09 (1.02; 1.16)	1.4×10⁻²	17	IVW	0.365	17.327
LPC a C16:0	Lysophosphatidylcholines	AF	0.97 (0.92; 1.03)	3.7×10⁻¹	17	IVW	0.199	20.486
LPC a C16:0	Lysophosphatidylcholines	NICM	0.76 (0.53; 1.07)	1.1×10⁻¹	16	IVW	0.090	22.725
PC aa C30:0	Phosphatidylcholines	DCM	0.97 (0.60; 1.56)	8.9×10⁻¹	8	IVW	0.742	4.32
PC aa C30:0	Phosphatidylcholines	HF	1.10 (0.98; 1.23)	1.1×10⁻¹	7	IVW	0.298	7.26
PC aa C30:0	Phosphatidylcholines	AF	1.03 (0.95; 1.12)	4.7×10⁻¹	8	IVW	0.009	18.637
PC aa C30:0	Phosphatidylcholines	NICM	1.18 (0.78; 1.77)	4.3×10⁻¹	8	IVW	0.803	3.798
PC aa C36:1	Phosphatidylcholines	DCM	0.96 (0.61; 1.52)	8.8×10⁻¹	8	IVW	0.773	4.061
PC aa C36:1	Phosphatidylcholines	HF	0.96 (0.85; 1.08)	5.2×10⁻¹	8	IVW	0.111	11.701
PC aa C36:1	Phosphatidylcholines	AF	1.03 (0.95; 1.11)	5.2×10⁻¹	8	IVW	0.011	18.249
PC aa C36:1	Phosphatidylcholines	NICM	1.02 (0.69; 1.51)	9.1×10⁻¹	8	IVW	0.811	3.724
Octanoylcarnitine	Acylcarnitines	DCM	0.98 (0.84; 1.14)	8.0×10⁻¹	95	MR Egger	0.560	90.297
Octanoylcarnitine	Acylcarnitines	HF	0.97 (0.94; 1.01)	1.0×10⁻¹	88	MR Egger	<0.001	141.624
Octanoylcarnitine	Acylcarnitines	AF	0.98 (0.95; 1.01)	1.2×10⁻¹	94	MR Egger	<0.001	151.554
Octanoylcarnitine	Acylcarnitines	NICM	0.89 (0.81; 0.97)	7.9×10⁻³	91	IVW	<0.001	137.82
PC ae C34:0	Phosphatidylcholines	HF	1.26 (0.92; 1.72)	1.5×10⁻¹	6	MR Egger	0.204	5.936
PC ae C34:0	Phosphatidylcholines	AF	1.08 (0.99; 1.18)	9.2×10⁻²	6	IVW	0.008	15.773
PC ae C34:0	Phosphatidylcholines	NICM	1.31 (0.86; 1.99)	2.1×10⁻¹	6	IVW	0.758	2.623
PC aa C36:4	Phosphatidylcholines	DCM	1.09 (1.01; 1.18)	3.7×10⁻²	59	IVW	0.018	82.809
PC aa C36:4	Phosphatidylcholines	HF	1.07 (1.04; 1.10)	1.8×10⁻⁵	61	MR Egger	0.089	74.099
PC aa C36:4	Phosphatidylcholines	AF	1.04 (1.01; 1.07)	2.5×10⁻³	61	MR Egger	0.088	74.168
PC aa C36:4	Phosphatidylcholines	NICM	1.06 (0.98; 1.16)	1.7×10⁻¹	60	IVW	0.059	76.861
Methylglutarylcarnitine	Acylcarnitines	DCM	0.92 (0.55; 1.55)	7.6×10⁻¹	58	MR Egger	0.160	66.433
Methylglutarylcarnitine	Acylcarnitines	HF	1.01 (0.98; 1.03)	5.8×10⁻¹	62	IVW	0.012	88.611
Methylglutarylcarnitine	Acylcarnitines	AF	1.02 (0.94; 1.10)	7.0×10⁻¹	62	MR Egger	<0.001	128.924
Methylglutarylcarnitine	Acylcarnitines	NICM	1.13 (1.02; 1.26)	2.5×10⁻²	62	IVW	0.227	68.947
* Columns: Metabolite - metabolite name, full names are listed in Table S1, Metabolite class - class metabolite belongs to, No. variants - number of variants used in the MR,
Model - model selected by the model selection framework (as described in the Methods section)
Abbreviations: a = acyl residue, aa = diacyl residue, ae = acyl-alkyl residue, AF = atrial fibrillation, DCM = dilated cardiomyopathy, HF = heart failure,
IVW = inverse-variance weighted, LPC = lysophosphatidylcholine, NICM = non-ischemic cardiomyopathy, OR = odds ratio, PC = phosphatidylcholine, SM = sphingomyelin

## Sheet: Table S3
	AF	HF	DCM	NICM
Amino acids	2	3	1	0
Biogenic amines	1	0	0	1
Acylcarnitines	2	1	4	0
Lysophosphatidylcholines	3	1	0	0
Phosphatidylcholines	7	13	0	0
Sphingomyelins	2	1	0	0
Hexoses	0	0	0	0
Abbreviations: AF = atrial fibrillation, DCM = dilated cardiomyopathy,
HF = heart failure, NICM = non-ischemic cardiomyopathy

## Sheet: Table S4
Indicated metabolite class	Number of metabolites of other classes associated with other outcomes	Number of metabolites of indicated class associated with other outcomes	Number of metabolites of other classes associated with indicated outcome	Number of metabolites of indicated class associated with indicated outcome	OR	p-value	Indicated cardiac outcome
Amino acids	21	4	15	2	0.7	1	AF
Biogenic amines	24	1	16	1	1.5	1	AF
Acylcarnitines	20	5	15	2	0.533	0.681	AF
Lysophosphatidylcholines	24	1	14	3	5.143	0.286	AF
Phosphatidylcholines	12	13	10	7	0.646	0.543	AF
Sphingomyelins	24	1	15	2	3.2	0.556	AF
Hexoses	25	0	17	0	-	-	AF
Amino acids	20	3	16	3	1.25	1	HF
Biogenic amines	21	2	19	-	-	-	HF
Acylcarnitines	17	6	18	1	0.157	0.105	HF
Lysophosphatidylcholines	20	3	18	1	0.37	0.613	HF
Phosphatidylcholines	16	7	6	13	4.952	0.029	HF
Sphingomyelins	21	2	18	1	0.583	1	HF
Hexoses	23	0	19	0	-	-	HF
Amino acids	32	5	4	1	1.6	0.557	DCM
Biogenic amines	35	2	5	-	-	-	DCM
Acylcarnitines	34	3	1	4	45.333	0.001	DCM
Lysophosphatidylcholines	33	4	5	-	-	-	DCM
Phosphatidylcholines	17	20	5	-	-	-	DCM
Sphingomyelins	34	3	5	-	-	-	DCM
Hexoses	37	0	5	0	-	-	DCM
Amino acids	35	6	1	-	-	-	NICM
Biogenic amines	40	1	-	1	-	-	NICM
Acylcarnitines	34	7	1	-	-	-	NICM
Lysophosphatidylcholines	37	4	1	-	-	-	NICM
Phosphatidylcholines	21	20	1	-	-	-	NICM
Sphingomyelins	38	3	1	-	-	-	NICM
Hexoses	41	0	1	0	-	-	NICM
Abbreviations: AF = atrial fibrillation, DCM = dilated cardiomyopathy, HF = heart failure, NICM = non-ischemic cardiomyopathy, OR = odds ratio

## Sheet: Table S5
Outcome	AF	HF	DCM	NICM
AF	42	6	0	0
HF	6	34	4	1
DCM	0	4	14	1
NICM	0	1	1	3
Abbreviations: AF = atrial fibrillation,
DCM = dilated cardiomyopathy, HF = heart failure,
NICM = non-ischemic cardiomyopathy

## Sheet: Table S6
Uniprot ID	Protein	Druggability*	Metabolite class(es)*	No. metabolites*	Metabolite effect*	Outcome(s)	Cardiac effect*	No. drugs*	Cardiac drug effect*
O75023	LIRB5	Not yet druggable	AA	1	Increasing	AF	1.02 (1.01; 1.03)	0	-
Q6BAA4	FCRLB	Not yet druggable	AA	1	Increasing	AF	1.13 (1.08; 1.18)	0	-
P14621	ACYP2	Not yet druggable	AA	1	Increasing	AF	0.84 (0.80; 0.88)	0	-
Q96D42	HAVR1	Not yet druggable	AA	1	Increasing	HF	1.06 (1.04; 1.08)	0	-
P50995	ANX11	Not yet druggable	AA	1	Increasing	HF	0.86 (0.82; 0.90)	0	-
Q96DX8	RTP4	Not yet druggable	AA	1	Increasing	HF	1.08 (1.06; 1.11)	0	-
Q8WW22	DNJA4	Not yet druggable	AA	1	Increasing	HF	1.23 (1.14; 1.33)	0	-
P22105	TENX	Not yet druggable	AA	1	Increasing	HF	1.03 (1.02; 1.04)	0	-
Q96EE4	CC126	Not yet druggable	AA	1	Increasing	HF	1.07 (1.04; 1.09)	0	-
Q5QGZ9	CL12A	Not yet druggable	AA	1	Increasing	HF	0.99 (0.98; 0.99)	0	-
Q13508	NAR3	Not yet druggable	AA, LPC	2	Increasing	AF	1.07 (1.04; 1.11)	0	-
O15031	PLXB2	Not yet druggable	AA, PC	2	Increasing	AF	1.05 (1.04; 1.06)	0	-
P13929	ENOB	Not yet druggable	AA, PC	2	Increasing	HF	1.05 (1.03; 1.08)	0	-
Q14554	PDIA5	Not yet druggable	AA, PC, BA	3	Mixed	AF	1.03 (1.02; 1.05)	0	-
Q07866	KLC1	Not yet druggable	AA, SM	2	Increasing	HF	1.28 (1.20; 1.38)	0	-
O75882	ATRN	Not yet druggable	AC	1	Increasing	AF	0.94 (0.93; 0.96)	0	-
Q9NZK5	CECR1	Not yet druggable	AC	1	Decreasing	DCM	0.82 (0.76; 0.90)	0	-
P13929	ENOB	Not yet druggable	AC	1	Decreasing	DCM	1.39 (1.28; 1.50)	0	-
Q9UGC7	RF1ML	Not yet druggable	AC	1	Increasing	DCM	2.35 (1.93; 2.86)	0	-
P02654	APOC1	Not yet druggable	AC	1	Increasing	DCM	1.49 (1.26; 1.77)	0	-
Q8NFM7	I17RD	Not yet druggable	AC	1	Increasing	DCM	0.76 (0.68; 0.86)	0	-
Q9BXS1	IDI2	Not yet druggable	AC	1	Increasing	DCM	1.94 (1.57; 2.41)	0	-
Q4G148	GXLT1	Not yet druggable	AC	1	Increasing	DCM	1.68 (1.34; 2.10)	0	-
P09543	CN37	Not yet druggable	AC	2	Increasing	DCM	0.50 (0.43; 0.57)	0	-
Q29983	MICA	Not yet druggable	AC, AA	2	Increasing	AF	1.02 (1.02; 1.03)	0	-
Q92563	TICN2	Not yet druggable	AC, PC	2	Increasing	AF	0.91 (0.89; 0.94)	0	-
P13929	ENOB	Not yet druggable	BA	1	Decreasing	NICM	1.24 (1.13; 1.35)	0	-
P80075	CCL8	Not yet druggable	LPC	1	Increasing	AF	1.02 (1.01; 1.03)	0	-
O95479	G6PE	Not yet druggable	PC	1	Decreasing	AF	0.96 (0.94; 0.98)	0	-
P35625	TIMP3	Not yet druggable	PC	1	Decreasing	AF	1.03 (1.02; 1.04)	0	-
P16930	FAAA	Not yet druggable	PC	1	Decreasing	AF	0.90 (0.88; 0.92)	0	-
P20155	ISK2	Not yet druggable	PC	1	Increasing	AF	1.10 (1.07; 1.14)	0	-
Q8WW22	DNJA4	Not yet druggable	PC	1	Decreasing	AF	1.34 (1.26; 1.44)	0	-
Q6UW15	REG3G	Not yet druggable	PC	1	Increasing	AF	0.97 (0.96; 0.98)	0	-
P49746	TSP3	Not yet druggable	PC	2	Increasing	AF	0.55 (0.44; 0.69)	0	-
O15533	TPSN	Not yet druggable	PC	4	Increasing	AF	0.96 (0.95; 0.98)	0	-
Q9UNW1	MINP1	Not yet druggable	PC	1	Increasing	HF	0.80 (0.73; 0.88)	0	-
Q9UH65	SWP70	Not yet druggable	PC	3	Increasing	HF	0.96 (0.94; 0.97)	0	-
P25311	ZA2G	Not yet druggable	PC	2	Increasing	HF	0.92 (0.90; 0.95)	0	-
O15031	PLXB2	Not yet druggable	PC	2	Increasing	HF	1.03 (1.02; 1.04)	0	-
O14931	NCTR3	Not yet druggable	PC	1	Increasing	HF	1.03 (1.02; 1.05)	0	-
Q29980	MICB	Not yet druggable	PC	3	Increasing	HF	1.05 (1.04; 1.07)	0	-
P49788	TIG1	Not yet druggable	PC, SM	3	Increasing	HF	1.03 (1.02; 1.03)	0	-
Q9UJJ9	GNPTG	Not yet druggable	SM	1	Increasing	AF	0.94 (0.92; 0.96)	0	-
Q9UIW2	PLXA1	Not yet druggable	SM	1	Increasing	HF	0.90 (0.87; 0.92)	0	-
O75973	C1QRF	Not yet druggable	SM, PC	2	Increasing	AF	1.05 (1.04; 1.07)	0	-
O15232	MATN3	Not yet druggable	SM, PC	2	Increasing	AF	0.97 (0.96; 0.98)	0	-
O94923	GLCE	Not yet druggable	SM, PC	2	Mixed	AF	0.94 (0.93; 0.95)	0	-
* Columns: Druggability – whether the protein is targeted by a developmental (“druggable”) or approved (“drugged”) compound,
Metabolite class(es) – metabolite class(es) of the metabolites with which the indicated protein is associated,
No. metabolites – number of metabolites the protein is associated with,
Metabolite effect – effect of protein on metabolites, defined as increasing if higher values of the protein increase the plasma metabolite values,
decreasing if higher values of the protein decrease the metabolite values, and mixed if higher values of the protein increase values of some
and decrease values of other metabolites,
Cardiac effect – odds ratio (95% confidence interval) of the association between the protein and atrial fibrillation (AF),
No. drugs – number of drugs that target the indicated protein,
Cardiac drug effect – whether at least one drug has a cardiac indication, side-effect, or both as indicated by BNF or ChEMBL.
Abbreviations: AA = amino acids, AC = acylcarnitines, AF = atrial fibrillation, BA = biogenic amines, DCM = dilated cardiomyopathy,
HF = heart failure, LPC = lysophosphatidylcholines, NICM = non-ischemic cardiomyopathy, PC = phosphatidylcholines, SM = sphingomyelins

## Sheet: Table S7
PROTEIN INFORMATION						EFFECT DIRECTIONS			PROTEIN REPLICATION				METABOLITE EFFECTS ON CARDIAC OUCTOMES						PROTEIN EFFECTS ON METABOLITES					PROTEIN EFFECTS ON CARDIAC OUTCOMES
Ensembl ID (GRCh38)	Uniprot ID	Protein name	Gene name	Protein description	Druggability*	Metabolite-Outcome effect*	Protein-Metabolite effect*	Protein-Outcome effect*	Nominal metabolite replicates*	Adjusted metabolite replicates*	Nominal cardiac outcome replicates*	Adjusted cardiac outcome replicates*	Metabolite	Metabolite class	No. variants*	OR (95% CI)	p-value	Outcome	Gene name	No. variants*	MD (95% CI)	p-value	Metabolite	Gene name	No. variants*	OR (95% CI)	p-value	Outcome
ENSG00000087085	P22303	ACES	ACHE	Acetylcholinesterase	Drugged	Risk increasing	Increasing	Risk increasing	-	-	-	-	Acetylcarnitine	Acylcarnitines	52	1.10 (1.06; 1.14)	1.5×10⁻⁷	HF	ACHE	27	0.06 (0.04; 0.07)	6.2×10⁻¹¹	Acetylcarnitine	ACHE	25	1.06 (1.04; 1.08)	1.4×10⁻¹²	HF
ENSG00000087085	P22303	ACES	ACHE	Acetylcholinesterase	Drugged	Risk increasing	Increasing	Risk increasing	-	-	-	-	Tetradecanoylcarnitine	Acylcarnitines	30	1.12 (1.06; 1.18)	1.8×10⁻⁵	AF	ACHE	25	0.05 (0.03; 0.07)	1.1×10⁻⁷	Tetradecanoylcarnitine	ACHE	23	1.09 (1.05; 1.13)	9.7×10⁻⁶	AF
ENSG00000170634	P14621	ACYP2	ACYP2	Acylphosphatase-2	Not yet druggable	Risk increasing	Decreasing	Risk decreasing	0/2	0/2	0/1	0/1	Aspartate	Amino acids	39	1.29 (1.15; 1.43)	5.3×10⁻⁶	AF	ACYP2	53	-0.10 (-0.13; -0.07)	6.0×10⁻¹²	Aspartate	ACYP2	49	0.84 (0.80; 0.88)	1.1×10⁻¹⁰	AF
ENSG00000196616	P00326	ADH1B	ADH1B	-	Druggable	Risk increasing	Increasing	Risk increasing	-	-	-	-	Acetylcarnitine	Acylcarnitines	52	1.10 (1.06; 1.14)	1.5×10⁻⁷	HF	ADH1B	27	0.13 (0.09; 0.18)	7.5×10⁻⁹	Acetylcarnitine	ADH1B	23	1.14 (1.08; 1.20)	2.8×10⁻⁶	HF
ENSG00000198099	P08319	ADH4	ADH4	Alcohol dehydrogenase 4	Druggable	Risk increasing	Decreasing	Risk decreasing	0/1	0/1	0/1	0/1	PC aa C40:4	Phosphatidylcholines	24	1.12 (1.08; 1.15)	1.1×10⁻¹⁰	HF	ADH4	17	-0.25 (-0.33; -0.17)	2.5×10⁻⁹	PC aa C40:4	ADH4	15	0.70 (0.61; 0.80)	2.0×10⁻⁷	HF
ENSG00000198099	P08319	ADH4	ADH4	Alcohol dehydrogenase 4	Druggable	Risk increasing	Decreasing	Risk decreasing	0/1	0/1	0/1	0/1	PC aa C42:1	Phosphatidylcholines	15	1.15 (1.07; 1.23)	4.7×10⁻⁵	HF	ADH4	16	-0.30 (-0.38; -0.22)	1.3×10⁻¹⁴	PC aa C42:1	ADH4	15	0.70 (0.61; 0.80)	2.0×10⁻⁷	HF
ENSG00000198099	P08319	ADH4	ADH4	Alcohol dehydrogenase 4	Druggable	Risk increasing	Decreasing	Risk decreasing	0/1	0/1	0/1	0/1	PC ae C38:5	Phosphatidylcholines	42	1.05 (1.03; 1.08)	5.7×10⁻⁵	HF	ADH4	17	-0.61 (-0.84; -0.38)	2.8×10⁻⁷	PC ae C38:5	ADH4	15	0.70 (0.61; 0.80)	2.0×10⁻⁷	HF
ENSG00000198099	P08319	ADH4	ADH4	Alcohol dehydrogenase 4	Druggable	Risk increasing	Decreasing	Risk decreasing	1/1	0/1	0/1	0/1	PC ae C40:5	Phosphatidylcholines	52	1.07 (1.05; 1.09)	2.7×10⁻¹¹	HF	ADH4	16	-0.73 (-0.99; -0.46)	6.1×10⁻⁸	PC ae C40:5	ADH4	15	0.70 (0.61; 0.80)	2.0×10⁻⁷	HF
ENSG00000198099	P08319	ADH4	ADH4	Alcohol dehydrogenase 4	Druggable	Risk increasing	Decreasing	Risk decreasing	1/1	0/1	0/1	0/1	PC aa C36:4	Phosphatidylcholines	61	1.07 (1.04; 1.10)	1.8×10⁻⁵	HF	ADH4	16	-0.76 (-1.02; -0.50)	1.2×10⁻⁸	PC aa C36:4	ADH4	15	0.70 (0.61; 0.80)	2.0×10⁻⁷	HF
ENSG00000122359	P50995	ANX11	ANXA11	Annexin A11	Not yet druggable	Risk increasing	Decreasing	Risk decreasing	-	-	-	-	Tyrosine	Amino acids	119	1.09 (1.05; 1.13)	2.3×10⁻⁶	HF	ANXA11	31	-0.10 (-0.12; -0.07)	6.7×10⁻¹⁵	Tyrosine	ANXA11	29	0.86 (0.82; 0.90)	3.8×10⁻⁹	HF
ENSG00000130208	P02654	APOC1	APOC1	Apolipoprotein C-I Truncated apolipoprotein C-I	Not yet druggable	Risk increasing	Increasing	Risk increasing	-	-	-	-	Octadecanoylcarnitine	Acylcarnitines	48	1.47 (1.25; 1.73)	2.3×10⁻⁶	DCM	APOC1	64	0.12 (0.08; 0.15)	1.1×10⁻¹⁰	Octadecanoylcarnitine	APOC1	56	1.49 (1.26; 1.77)	3.6×10⁻⁶	DCM
ENSG00000110245	P02656	APOC3	APOC3	Apolipoprotein C-III	Druggable	Risk increasing	Increasing	Risk increasing	1/1	1/1	1/1	0/1	PC aa C38:4	Phosphatidylcholines	68	1.08 (1.06; 1.11)	1.2×10⁻⁹	HF	APOC3	24	0.39 (0.30; 0.48)	1.0×10⁻¹⁰⁰	PC aa C38:4	APOC3	22	1.29 (1.18; 1.41)	5.5×10⁻⁸	HF
ENSG00000110245	P02656	APOC3	APOC3	Apolipoprotein C-III	Druggable	Risk increasing	Increasing	Risk increasing	1/1	1/1	1/1	0/1	PC aa C38:5	Phosphatidylcholines	46	1.06 (1.03; 1.08)	1.8×10⁻⁶	HF	APOC3	22	0.25 (0.16; 0.35)	3.5×10⁻⁷	PC aa C38:5	APOC3	22	1.29 (1.18; 1.41)	5.5×10⁻⁸	HF
ENSG00000110245	P02656	APOC3	APOC3	Apolipoprotein C-III	Druggable	Risk increasing	Increasing	Risk increasing	1/1	0/1	1/1	0/1	Acetylcarnitine	Acylcarnitines	52	1.10 (1.06; 1.14)	1.5×10⁻⁷	HF	APOC3	24	0.19 (0.13; 0.25)	4.7×10⁻⁹	Acetylcarnitine	APOC3	22	1.29 (1.18; 1.41)	5.5×10⁻⁸	HF
ENSG00000110245	P02656	APOC3	APOC3	Apolipoprotein C-III	Druggable	Risk increasing	Increasing	Risk increasing	1/1	1/1	1/1	0/1	PC ae C40:5	Phosphatidylcholines	52	1.07 (1.05; 1.09)	2.7×10⁻¹¹	HF	APOC3	22	0.63 (0.39; 0.87)	2.0×10⁻⁷	PC ae C40:5	APOC3	22	1.29 (1.18; 1.41)	5.5×10⁻⁸	HF
ENSG00000110245	P02656	APOC3	APOC3	Apolipoprotein C-III	Druggable	Risk increasing	Increasing	Risk increasing	1/1	1/1	0/1	0/1	Hexadecanoylcarnitine	Acylcarnitines	63	1.51 (1.28; 1.79)	8.4×10⁻⁷	DCM	APOC3	26	0.19 (0.12; 0.26)	2.8×10⁻⁷	Hexadecanoylcarnitine	APOC3	24	2.15 (1.62; 2.85)	1.2×10⁻⁷	DCM
ENSG00000110245	P02656	APOC3	APOC3	Apolipoprotein C-III	Druggable	Risk increasing	Increasing	Risk increasing	1/1	1/1	1/1	0/1	PC aa C38:6	Phosphatidylcholines	22	1.14 (1.09; 1.20)	7.0×10⁻⁹	HF	APOC3	21	0.44 (0.33; 0.54)	2.2×10⁻¹⁶	PC aa C38:6	APOC3	22	1.29 (1.18; 1.41)	5.5×10⁻⁸	HF
ENSG00000110245	P02656	APOC3	APOC3	Apolipoprotein C-III	Druggable	Risk increasing	Increasing	Risk increasing	1/1	1/1	0/1	0/1	Octadecanoylcarnitine	Acylcarnitines	48	1.47 (1.25; 1.73)	2.3×10⁻⁶	DCM	APOC3	26	0.16 (0.10; 0.22)	5.3×10⁻⁷	Octadecanoylcarnitine	APOC3	24	2.15 (1.62; 2.85)	1.2×10⁻⁷	DCM
ENSG00000129244	P14415	AT1B2	ATP1B2	Sodium/potassium-transporting ATPase subunit beta-2	Drugged	Risk decreasing	Decreasing	Risk increasing	1/2	1/2	2/2	2/2	Taurine	Biogenic amines	19	0.48 (0.38; 0.60)	4.7×10⁻¹⁰	NICM	ATP1B2	69	-0.11 (-0.15; -0.07)	3.3×10⁻⁷	Taurine	ATP1B2	57	1.33 (1.19; 1.49)	5.4×10⁻⁷	NICM
ENSG00000088812	O75882	ATRN	ATRN	Attractin	Not yet druggable	Risk increasing	Decreasing	Risk decreasing	-	-	-	-	Tetradecanoylcarnitine	Acylcarnitines	30	1.12 (1.06; 1.18)	1.8×10⁻⁵	AF	ATRN	63	-0.05 (-0.07; -0.03)	3.9×10⁻⁷	Tetradecanoylcarnitine	ATRN	64	0.94 (0.93; 0.96)	5.6×10⁻¹³	AF
ENSG00000131094	O75973	C1QRF	C1QL1	C1q-related factor	Not yet druggable	Risk increasing	Increasing	Risk increasing	1/1	1/1	1/1	1/1	PC aa C38:4	Phosphatidylcholines	66	1.05 (1.03; 1.06)	2.5×10⁻¹⁴	AF	C1QL1	41	0.08 (0.05; 0.11)	7.4×10⁻⁸	PC aa C38:4	C1QL1	40	1.05 (1.04; 1.07)	3.3×10⁻⁹	AF
ENSG00000131094	O75973	C1QRF	C1QL1	C1q-related factor	Not yet druggable	Risk increasing	Increasing	Risk increasing	1/1	0/1	1/1	1/1	SM C16:0	Sphingomyelins	78	1.09 (1.05; 1.12)	1.4×10⁻⁷	AF	C1QL1	45	0.07 (0.04; 0.09)	6.3×10⁻⁹	SM C16:0	C1QL1	40	1.05 (1.04; 1.07)	3.3×10⁻⁹	AF
ENSG00000095321	P43155	CACP	CRAT	Carnitine O-acetyltransferase	Drugged	Risk decreasing	Decreasing	Risk increasing	-	-	-	-	Butyrylcarnitine	Acylcarnitines	242	0.87 (0.82; 0.93)	4.9×10⁻⁵	DCM	CRAT	10	-0.31 (-0.42; -0.21)	1.9×10⁻⁹	Butyrylcarnitine	CRAT	10	3.15 (2.03; 4.90)	3.4×10⁻⁷	DCM
ENSG00000162909	P17655	CAN2	CAPN2	Calpain-2 catalytic subunit	Drugged	Risk increasing	Increasing	Risk increasing	0/1	0/1	1/1	0/1	Tyrosine	Amino acids	119	1.09 (1.05; 1.13)	2.3×10⁻⁶	HF	CAPN2	17	0.11 (0.07; 0.14)	7.8×10⁻¹⁰	Tyrosine	CAPN2	15	1.21 (1.13; 1.29)	2.7×10⁻⁸	HF
ENSG00000162909	P17655	CAN2	CAPN2	Calpain-2 catalytic subunit	Drugged	Risk increasing	Increasing	Risk increasing	0/1	0/1	1/1	0/1	PC ae C38:5	Phosphatidylcholines	42	1.05 (1.03; 1.08)	5.7×10⁻⁵	HF	CAPN2	16	0.23 (0.14; 0.32)	5.0×10⁻⁷	PC ae C38:5	CAPN2	15	1.21 (1.13; 1.29)	2.7×10⁻⁸	HF
ENSG00000174080	Q9UBX1	CATF	CTSF	Cathepsin F	Drugged	Risk increasing	Decreasing	Risk decreasing	1/1	0/1	1/1	1/1	Tyrosine	Amino acids	119	1.09 (1.05; 1.13)	2.3×10⁻⁶	HF	CTSF	20	-0.14 (-0.18; -0.10)	2.6×10⁻¹²	Tyrosine	CTSF	18	0.92 (0.90; 0.94)	8.7×10⁻¹⁰	HF
ENSG00000169193	Q96EE4	CC126	CCDC126	Coiled-coil domain-containing protein 126	Not yet druggable	Risk increasing	Increasing	Risk increasing	1/2	1/2	2/2	1/2	Tyrosine	Amino acids	119	1.09 (1.05; 1.13)	2.3×10⁻⁶	HF	CCDC126	53	0.04 (0.03; 0.05)	2.6×10⁻⁸	Tyrosine	CCDC126	46	1.07 (1.04; 1.09)	2.2×10⁻⁹	HF
ENSG00000108700	P80075	CCL8	CCL8	C-C motif chemokine 8 MCP-2(6-76)	Not yet druggable	Risk increasing	Increasing	Risk increasing	0/1	0/1	1/1	0/1	LPC a C28:1	Lysophosphatidylcholines	8	1.13 (1.07; 1.20)	1.5×10⁻⁵	AF	CCL8	112	0.04 (0.02; 0.06)	7.2×10⁻⁷	LPC a C28:1	CCL8	111	1.02 (1.01; 1.03)	2.5×10⁻⁷	AF
ENSG00000093072	Q9NZK5	CECR1	CECR1	Adenosine deaminase CECR1	Not yet druggable	Risk decreasing	Increasing	Risk decreasing	2/2	1/2	2/2	1/2	Butyrylcarnitine	Acylcarnitines	242	0.87 (0.82; 0.93)	4.9×10⁻⁵	DCM	CECR1	116	0.05 (0.03; 0.06)	9.5×10⁻⁹	Butyrylcarnitine	CECR1	76	0.82 (0.76; 0.90)	8.3×10⁻⁶	DCM
ENSG00000170835	P19835	CEL	CEL	Bile salt-activated lipase	Drugged	Risk decreasing	Increasing	Risk decreasing	0/2	0/2	0/2	0/2	Acetylornithine	Biogenic amines	134	0.97 (0.96; 0.98)	9.9×10⁻⁸	AF	CEL	63	0.07 (0.05; 0.10)	8.7×10⁻¹⁰	Acetylornithine	CEL	63	0.95 (0.93; 0.97)	6.1×10⁻⁷	AF
ENSG00000172322	Q5QGZ9	CL12A	CLEC12A	C-type lectin domain family 12 member A	Not yet druggable	Risk increasing	Decreasing	Risk decreasing	2/2	2/2	2/2	2/2	Tryptophan	Amino acids	12	1.15 (1.08; 1.23)	2.8×10⁻⁵	HF	CLEC12A	133	-0.02 (-0.03; -0.01)	3.7×10⁻¹⁰	Tryptophan	CLEC12A	119	0.99 (0.98; 0.99)	2.0×10⁻⁶	HF
ENSG00000173786	P09543	CN37	CNP	2',3'-cyclic-nucleotide 3'-phosphodiesterase	Not yet druggable	Risk increasing	Decreasing	Risk decreasing	-	-	-	-	Hexadecanoylcarnitine	Acylcarnitines	63	1.51 (1.28; 1.79)	8.4×10⁻⁷	DCM	CNP	11	-0.17 (-0.20; -0.14)	1.0×10⁻¹⁰⁰	Hexadecanoylcarnitine	CNP	11	0.50 (0.43; 0.57)	1.0×10⁻¹⁰⁰	DCM
ENSG00000173786	P09543	CN37	CNP	2',3'-cyclic-nucleotide 3'-phosphodiesterase	Not yet druggable	Risk increasing	Decreasing	Risk decreasing	-	-	-	-	Octadecanoylcarnitine	Acylcarnitines	48	1.47 (1.25; 1.73)	2.3×10⁻⁶	DCM	CNP	11	-0.12 (-0.15; -0.08)	1.5×10⁻¹²	Octadecanoylcarnitine	CNP	11	0.50 (0.43; 0.57)	1.0×10⁻¹⁰⁰	DCM
ENSG00000140403	Q8WW22	DNJA4	DNAJA4	DnaJ homolog subfamily A member 4	Not yet druggable	Risk increasing	Increasing	Risk increasing	-	-	-	-	Tryptophan	Amino acids	12	1.15 (1.08; 1.23)	2.8×10⁻⁵	HF	DNAJA4	9	0.24 (0.15; 0.34)	3.1×10⁻⁷	Tryptophan	DNAJA4	9	1.23 (1.14; 1.33)	1.6×10⁻⁷	HF
ENSG00000140403	Q8WW22	DNJA4	DNAJA4	DnaJ homolog subfamily A member 4	Not yet druggable	Risk decreasing	Decreasing	Risk increasing	-	-	-	-	PC aa C42:6	Phosphatidylcholines	14	0.76 (0.68; 0.85)	2.7×10⁻⁶	AF	DNAJA4	10	-0.46 (-0.60; -0.32)	5.9×10⁻¹¹	PC aa C42:6	DNAJA4	10	1.34 (1.26; 1.44)	1.0×10⁻¹⁰⁰	AF
ENSG00000015413	P16444	DPEP1	DPEP1	Dipeptidase 1	Drugged	Risk decreasing	Increasing	Risk decreasing	-	-	-	-	Acetylornithine	Biogenic amines	134	0.97 (0.96; 0.98)	9.9×10⁻⁸	AF	DPEP1	70	0.07 (0.06; 0.08)	1.0×10⁻¹⁰⁰	Acetylornithine	DPEP1	78	0.97 (0.96; 0.98)	4.0×10⁻⁸	AF
ENSG00000135960	Q9UNE0	EDAR	EDAR	Tumor necrosis factor receptor superfamily member EDAR	Druggable	Risk increasing	Decreasing	Risk decreasing	1/2	0/2	0/2	0/2	PC ae C42:3	Phosphatidylcholines	43	1.06 (1.04; 1.08)	1.3×10⁻⁹	HF	EDAR	50	-0.13 (-0.18; -0.08)	6.9×10⁻⁸	PC ae C42:3	EDAR	43	0.92 (0.88; 0.95)	4.1×10⁻⁶	HF
ENSG00000135960	Q9UNE0	EDAR	EDAR	Tumor necrosis factor receptor superfamily member EDAR	Druggable	Risk increasing	Decreasing	Risk decreasing	2/2	1/2	0/2	0/2	PC ae C38:4	Phosphatidylcholines	42	1.19 (1.10; 1.29)	1.4×10⁻⁵	HF	EDAR	48	-0.17 (-0.22; -0.13)	3.3×10⁻¹²	PC ae C38:4	EDAR	43	0.92 (0.88; 0.95)	4.1×10⁻⁶	HF
ENSG00000135960	Q9UNE0	EDAR	EDAR	Tumor necrosis factor receptor superfamily member EDAR	Druggable	Risk increasing	Decreasing	Risk decreasing	2/2	0/2	0/2	0/2	PC ae C40:5	Phosphatidylcholines	52	1.07 (1.05; 1.09)	2.7×10⁻¹¹	HF	EDAR	48	-0.22 (-0.30; -0.14)	3.2×10⁻⁸	PC ae C40:5	EDAR	43	0.92 (0.88; 0.95)	4.1×10⁻⁶	HF
ENSG00000135960	Q9UNE0	EDAR	EDAR	Tumor necrosis factor receptor superfamily member EDAR	Druggable	Risk increasing	Decreasing	Risk decreasing	2/2	1/2	0/2	0/2	PC aa C38:5	Phosphatidylcholines	46	1.06 (1.03; 1.08)	1.8×10⁻⁶	HF	EDAR	48	-0.21 (-0.29; -0.13)	1.3×10⁻⁷	PC aa C38:5	EDAR	43	0.92 (0.88; 0.95)	4.1×10⁻⁶	HF
ENSG00000135960	Q9UNE0	EDAR	EDAR	Tumor necrosis factor receptor superfamily member EDAR	Druggable	Risk increasing	Decreasing	Risk decreasing	1/2	0/2	0/2	0/2	PC ae C38:5	Phosphatidylcholines	42	1.05 (1.03; 1.08)	5.7×10⁻⁵	HF	EDAR	46	-0.25 (-0.33; -0.17)	2.0×10⁻⁹	PC ae C38:5	EDAR	43	0.92 (0.88; 0.95)	4.1×10⁻⁶	HF
ENSG00000135960	Q9UNE0	EDAR	EDAR	Tumor necrosis factor receptor superfamily member EDAR	Druggable	Risk increasing	Decreasing	Risk decreasing	2/2	0/2	0/2	0/2	PC aa C36:4	Phosphatidylcholines	61	1.07 (1.04; 1.10)	1.8×10⁻⁵	HF	EDAR	45	-0.17 (-0.23; -0.12)	1.0×10⁻⁹	PC aa C36:4	EDAR	43	0.92 (0.88; 0.95)	4.1×10⁻⁶	HF
ENSG00000167280	Q8NFI3	ENASE	ENGASE	Cytosolic endo-beta-N-acetylglucosaminidase	Drugged	Risk decreasing	Decreasing	Risk increasing	-	-	-	-	LPC a C20:3	Lysophosphatidylcholines	42	0.93 (0.91; 0.96)	2.3×10⁻⁷	AF	ENGASE	118	-0.06 (-0.08; -0.04)	2.9×10⁻⁷	LPC a C20:3	ENGASE	118	1.06 (1.03; 1.08)	2.6×10⁻⁷	AF
ENSG00000108515	P13929	ENOB	ENO3	Beta-enolase	Not yet druggable	Risk decreasing	Decreasing	Risk increasing	-	-	-	-	Taurine	Biogenic amines	19	0.48 (0.38; 0.60)	4.7×10⁻¹⁰	NICM	ENO3	62	-0.10 (-0.12; -0.07)	1.0×10⁻¹⁰⁰	Taurine	ENO3	61	1.24 (1.13; 1.35)	2.6×10⁻⁶	NICM
ENSG00000108515	P13929	ENOB	ENO3	Beta-enolase	Not yet druggable	Risk decreasing	Decreasing	Risk increasing	-	-	-	-	Butyrylcarnitine	Acylcarnitines	242	0.87 (0.82; 0.93)	4.9×10⁻⁵	DCM	ENO3	66	-0.06 (-0.08; -0.04)	2.5×10⁻¹¹	Butyrylcarnitine	ENO3	59	1.39 (1.28; 1.50)	2.4×10⁻¹⁵	DCM
ENSG00000108515	P13929	ENOB	ENO3	Beta-enolase	Not yet druggable	Risk increasing	Increasing	Risk increasing	-	-	-	-	PC ae C40:5	Phosphatidylcholines	52	1.07 (1.05; 1.09)	2.7×10⁻¹¹	HF	ENO3	65	0.16 (0.10; 0.22)	3.9×10⁻⁷	PC ae C40:5	ENO3	58	1.05 (1.03; 1.08)	9.4×10⁻⁶	HF
ENSG00000108515	P13929	ENOB	ENO3	Beta-enolase	Not yet druggable	Risk increasing	Increasing	Risk increasing	-	-	-	-	Tyrosine	Amino acids	119	1.09 (1.05; 1.13)	2.3×10⁻⁶	HF	ENO3	65	0.02 (0.01; 0.03)	8.0×10⁻⁷	Tyrosine	ENO3	58	1.05 (1.03; 1.08)	9.4×10⁻⁶	HF
ENSG00000187097	O75356	ENTP5	ENTPD5	Ectonucleoside triphosphate diphosphohydrolase 5	Drugged	Risk increasing	Decreasing	Risk decreasing	3/3	0/3	2/3	1/3	Tetradecanoylcarnitine	Acylcarnitines	30	1.12 (1.06; 1.18)	1.8×10⁻⁵	AF	ENTPD5	34	-0.13 (-0.16; -0.09)	2.1×10⁻¹⁰	Tetradecanoylcarnitine	ENTPD5	29	0.89 (0.86; 0.93)	5.8×10⁻⁹	AF
ENSG00000154928	P54762	EPHB1	EPHB1	Ephrin type-B receptor 1	Drugged	Risk decreasing	Increasing	Risk decreasing	-	-	-	-	Serine	Amino acids	77	0.90 (0.88; 0.93)	2.6×10⁻¹³	HF	EPHB1	98	0.14 (0.10; 0.18)	8.1×10⁻¹¹	Serine	EPHB1	94	0.95 (0.93; 0.97)	7.0×10⁻⁷	HF
ENSG00000154928	P54762	EPHB1	EPHB1	Ephrin type-B receptor 1	Drugged	Risk increasing	Decreasing	Risk decreasing	-	-	-	-	PC ae C42:3	Phosphatidylcholines	43	1.06 (1.04; 1.08)	1.3×10⁻⁹	HF	EPHB1	104	-0.09 (-0.12; -0.06)	4.3×10⁻⁹	PC ae C42:3	EPHB1	94	0.95 (0.93; 0.97)	7.0×10⁻⁷	HF
ENSG00000164307	Q9NZ08	ERAP1	ERAP1	Endoplasmic reticulum aminopeptidase 1	Druggable	Risk increasing	Decreasing	Risk decreasing	2/3	2/3	2/3	2/3	PC aa C38:5	Phosphatidylcholines	46	1.06 (1.03; 1.08)	1.8×10⁻⁶	HF	ERAP1	79	-0.03 (-0.04; -0.02)	7.2×10⁻⁷	PC aa C38:5	ERAP1	70	0.97 (0.96; 0.98)	3.5×10⁻¹¹	HF
ENSG00000164307	Q9NZ08	ERAP1	ERAP1	Endoplasmic reticulum aminopeptidase 1	Druggable	Risk increasing	Decreasing	Risk decreasing	2/3	2/3	2/3	2/3	PC aa C38:6	Phosphatidylcholines	22	1.14 (1.09; 1.20)	7.0×10⁻⁹	HF	ERAP1	78	-0.04 (-0.05; -0.02)	4.9×10⁻⁸	PC aa C38:6	ERAP1	70	0.97 (0.96; 0.98)	3.5×10⁻¹¹	HF
ENSG00000126218	P00742	FA10	F10	Coagulation factor X Factor X light chain Factor X heavy chain Activated factor Xa heavy chain	Drugged	Risk increasing	Increasing	Risk increasing	2/2	0/2	2/2	1/2	PC ae C42:2	Phosphatidylcholines	33	1.06 (1.03; 1.08)	3.1×10⁻⁶	AF	F10	39	0.19 (0.11; 0.26)	8.6×10⁻⁷	PC ae C42:2	F10	37	1.11 (1.06; 1.15)	8.6×10⁻⁷	AF
ENSG00000126218	P00742	FA10	F10	Coagulation factor X Factor X light chain Factor X heavy chain Activated factor Xa heavy chain	Drugged	Risk increasing	Increasing	Risk increasing	2/2	1/2	2/2	1/2	PC ae C38:4	Phosphatidylcholines	41	1.06 (1.04; 1.08)	2.4×10⁻⁷	AF	F10	38	0.20 (0.13; 0.28)	4.2×10⁻⁷	PC ae C38:4	F10	37	1.11 (1.06; 1.15)	8.6×10⁻⁷	AF
ENSG00000103876	P16930	FAAA	FAH	Fumarylacetoacetase	Not yet druggable	Risk decreasing	Increasing	Risk decreasing	0/2	0/2	2/2	1/2	PC ae C38:3	Phosphatidylcholines	15	0.86 (0.83; 0.90)	4.7×10⁻¹¹	AF	FAH	58	0.11 (0.07; 0.15)	1.5×10⁻⁷	PC ae C38:3	FAH	55	0.90 (0.88; 0.92)	1.0×10⁻¹⁰⁰	AF
ENSG00000143226	P12318	FCG2A	FCGR2A	Low affinity immunoglobulin gamma Fc region receptor II-a	Druggable	Risk increasing	Decreasing	Risk decreasing	0/2	0/2	2/2	2/2	PC aa C40:4	Phosphatidylcholines	24	1.12 (1.08; 1.15)	1.1×10⁻¹⁰	HF	FCGR2A	93	-0.02 (-0.03; -0.02)	8.3×10⁻⁹	PC aa C40:4	FCGR2A	57	0.99 (0.98; 0.99)	3.5×10⁻⁷	HF
ENSG00000203747	P08637	FCG3A	FCGR3A	Low affinity immunoglobulin gamma Fc region receptor III-A	Druggable	Risk increasing	Increasing	Risk increasing	-	-	-	-	PC aa C40:4	Phosphatidylcholines	24	1.12 (1.08; 1.15)	1.1×10⁻¹⁰	HF	FCGR3A	102	0.04 (0.02; 0.05)	1.5×10⁻⁷	PC aa C40:4	FCGR3A	74	1.01 (1.01; 1.02)	5.7×10⁻⁷	HF
ENSG00000203747	P08637	FCG3A	FCGR3A	Low affinity immunoglobulin gamma Fc region receptor III-A	Druggable	Risk decreasing	Decreasing	Risk increasing	-	-	-	-	Butyrylcarnitine	Acylcarnitines	242	0.87 (0.82; 0.93)	4.9×10⁻⁵	DCM	FCGR3A	117	-0.02 (-0.03; -0.02)	3.7×10⁻¹⁴	Butyrylcarnitine	FCGR3A	82	1.07 (1.05; 1.10)	1.8×10⁻⁷	DCM
ENSG00000162746	Q6BAA4	FCRLB	FCRLB	Fc receptor-like B	Not yet druggable	Risk increasing	Increasing	Risk increasing	-	-	-	-	Aspartate	Amino acids	39	1.29 (1.15; 1.43)	5.3×10⁻⁶	AF	FCRLB	48	0.07 (0.04; 0.09)	2.5×10⁻⁷	Aspartate	FCRLB	48	1.13 (1.08; 1.18)	2.9×10⁻⁷	AF
ENSG00000049239	O95479	G6PE	H6PD	GDH/6PGL endoplasmic bifunctional protein Glucose 1-dehydrogenase 6-phosphogluconolactonase	Not yet druggable	Risk decreasing	Increasing	Risk decreasing	2/2	2/2	0/2	0/2	PC aa C42:6	Phosphatidylcholines	14	0.76 (0.68; 0.85)	2.7×10⁻⁶	AF	H6PD	111	0.09 (0.07; 0.11)	2.2×10⁻¹⁶	PC aa C42:6	H6PD	110	0.96 (0.94; 0.98)	7.8×10⁻⁷	AF
ENSG00000151892	P56159	GFRA1	GFRA1	GDNF family receptor alpha-1	Druggable	Risk increasing	Decreasing	Risk decreasing	0/2	0/2	2/2	0/2	PC ae C38:4	Phosphatidylcholines	41	1.06 (1.04; 1.08)	2.4×10⁻⁷	AF	GFRA1	28	-0.16 (-0.21; -0.10)	1.2×10⁻⁷	PC ae C38:4	GFRA1	26	0.91 (0.89; 0.94)	3.4×10⁻⁹	AF
ENSG00000138604	O94923	GLCE	GLCE	D-glucuronyl C5-epimerase	Not yet druggable	Risk increasing	Decreasing	Risk decreasing	1/2	1/2	2/2	1/2	SM C16:0	Sphingomyelins	78	1.09 (1.05; 1.12)	1.4×10⁻⁷	AF	GLCE	53	-0.05 (-0.07; -0.03)	4.2×10⁻⁷	SM C16:0	GLCE	60	0.94 (0.93; 0.95)	1.0×10⁻¹⁰⁰	AF
ENSG00000138604	O94923	GLCE	GLCE	D-glucuronyl C5-epimerase	Not yet druggable	Risk decreasing	Increasing	Risk decreasing	0/2	0/2	2/2	1/2	PC aa C42:6	Phosphatidylcholines	14	0.76 (0.68; 0.85)	2.7×10⁻⁶	AF	GLCE	58	0.07 (0.05; 0.09)	5.2×10⁻⁹	PC aa C42:6	GLCE	60	0.94 (0.93; 0.95)	1.0×10⁻¹⁰⁰	AF
ENSG00000100938	Q9P2T1	GMPR2	GMPR2	GMP reductase 2	Druggable	Risk increasing	Decreasing	Risk decreasing	-	-	-	-	PC aa C38:4	Phosphatidylcholines	66	1.05 (1.03; 1.06)	2.5×10⁻¹⁴	AF	GMPR2	26	-0.19 (-0.25; -0.12)	1.5×10⁻⁸	PC aa C38:4	GMPR2	29	0.93 (0.90; 0.96)	3.8×10⁻⁶	AF
ENSG00000100938	Q9P2T1	GMPR2	GMPR2	GMP reductase 2	Druggable	Risk increasing	Decreasing	Risk decreasing	-	-	-	-	PC ae C36:5	Phosphatidylcholines	50	1.04 (1.02; 1.06)	1.4×10⁻⁶	AF	GMPR2	27	-0.19 (-0.25; -0.12)	5.4×10⁻⁹	PC ae C36:5	GMPR2	29	0.93 (0.90; 0.96)	3.8×10⁻⁶	AF
ENSG00000090581	Q9UJJ9	GNPTG	GNPTG	N-acetylglucosamine-1-phosphotransferase subunit gamma	Not yet druggable	Risk increasing	Decreasing	Risk decreasing	2/2	1/2	1/2	0/2	SM C16:0	Sphingomyelins	78	1.09 (1.05; 1.12)	1.4×10⁻⁷	AF	GNPTG	68	-0.08 (-0.10; -0.05)	8.8×10⁻¹⁰	SM C16:0	GNPTG	70	0.94 (0.92; 0.96)	4.3×10⁻⁹	AF
ENSG00000100453	P10144	GRAB	GZMB	Granzyme B	Drugged	Risk increasing	Increasing	Risk increasing	0/1	0/1	0/1	0/1	PC ae C38:4	Phosphatidylcholines	42	1.19 (1.10; 1.29)	1.4×10⁻⁵	HF	GZMB	12	0.71 (0.46; 0.96)	3.4×10⁻⁸	PC ae C38:4	GZMB	12	1.21 (1.11; 1.32)	1.5×10⁻⁵	HF
ENSG00000100453	P10144	GRAB	GZMB	Granzyme B	Drugged	Risk increasing	Increasing	Risk increasing	0/1	0/1	0/1	0/1	PC ae C36:5	Phosphatidylcholines	50	1.05 (1.03; 1.07)	9.5×10⁻⁶	HF	GZMB	12	0.68 (0.43; 0.93)	1.0×10⁻⁷	PC ae C36:5	GZMB	12	1.21 (1.11; 1.32)	1.5×10⁻⁵	HF
ENSG00000134202	P21266	GSTM3	GSTM3	Glutathione S-transferase Mu 3	Drugged	Risk increasing	Increasing	Risk increasing	1/1	1/1	0/1	0/1	SM C16:0	Sphingomyelins	78	1.09 (1.05; 1.12)	1.4×10⁻⁷	AF	GSTM3	105	0.03 (0.02; 0.04)	3.9×10⁻⁷	SM C16:0	GSTM3	109	1.04 (1.02; 1.05)	3.1×10⁻⁷	AF
ENSG00000134202	P21266	GSTM3	GSTM3	Glutathione S-transferase Mu 3	Drugged	Risk decreasing	Decreasing	Risk increasing	1/1	0/1	0/1	0/1	Acetylornithine	Biogenic amines	134	0.97 (0.96; 0.98)	9.9×10⁻⁸	AF	GSTM3	109	-0.03 (-0.04; -0.02)	3.1×10⁻⁸	Acetylornithine	GSTM3	109	1.04 (1.02; 1.05)	3.1×10⁻⁷	AF
ENSG00000151233	Q4G148	GXLT1	GXYLT1	Glucoside xylosyltransferase 1	Not yet druggable	Risk increasing	Increasing	Risk increasing	2/2	1/2	2/2	1/2	Octadecadienoylcarnitine	Acylcarnitines	63	1.38 (1.22; 1.55)	2.2×10⁻⁷	DCM	GXYLT1	41	0.12 (0.09; 0.15)	4.0×10⁻¹⁵	Octadecadienoylcarnitine	GXYLT1	35	1.68 (1.34; 2.10)	6.0×10⁻⁶	DCM
ENSG00000113249	Q96D42	HAVR1	HAVCR1	Hepatitis A virus cellular receptor 1	Not yet druggable	Risk increasing	Increasing	Risk increasing	3/4	0/4	2/4	1/4	Tryptophan	Amino acids	12	1.15 (1.08; 1.23)	2.8×10⁻⁵	HF	HAVCR1	62	0.04 (0.02; 0.06)	6.8×10⁻⁷	Tryptophan	HAVCR1	52	1.06 (1.04; 1.08)	7.6×10⁻⁸	HF
ENSG00000144730	Q8NFM7	I17RD	IL17RD	Interleukin-17 receptor D	Not yet druggable	Risk increasing	Decreasing	Risk decreasing	2/2	1/2	2/2	1/2	Octadecanoylcarnitine	Acylcarnitines	48	1.47 (1.25; 1.73)	2.3×10⁻⁶	DCM	IL17RD	60	-0.05 (-0.07; -0.03)	7.2×10⁻⁹	Octadecanoylcarnitine	IL17RD	64	0.76 (0.68; 0.86)	1.0×10⁻⁵	DCM
ENSG00000146674	P17936	IBP3	IGFBP3	Insulin-like growth factor-binding protein 3	Druggable	Risk increasing	Decreasing	Risk decreasing	-	-	-	-	Propionylcarnitine	Acylcarnitines	99	1.06 (1.03; 1.08)	6.1×10⁻⁷	AF	IGFBP3	47	-0.09 (-0.12; -0.06)	1.3×10⁻⁸	Propionylcarnitine	IGFBP3	48	0.93 (0.91; 0.96)	3.2×10⁻⁶	AF
ENSG00000148377	Q9BXS1	IDI2	IDI2	Isopentenyl-diphosphate delta-isomerase 2	Not yet druggable	Risk increasing	Increasing	Risk increasing	-	-	-	-	Hexadecanoylcarnitine	Acylcarnitines	63	1.51 (1.28; 1.79)	8.4×10⁻⁷	DCM	IDI2	30	0.10 (0.06; 0.14)	1.0×10⁻⁷	Hexadecanoylcarnitine	IDI2	28	1.94 (1.57; 2.41)	1.7×10⁻⁹	DCM
ENSG00000126246	Q9H665	IGFR1	IGFLR1	IGF-like family receptor 1	Druggable	Risk decreasing	Decreasing	Risk increasing	1/2	0/2	1/2	1/2	Acetylornithine	Biogenic amines	134	0.97 (0.96; 0.98)	9.9×10⁻⁸	AF	IGFLR1	61	-0.04 (-0.06; -0.03)	5.8×10⁻⁷	Acetylornithine	IGFLR1	63	1.05 (1.03; 1.08)	6.5×10⁻⁸	AF
ENSG00000115604	Q13478	IL18R	IL18R1	Interleukin-18 receptor 1	Druggable	Risk increasing	Decreasing	Risk decreasing	1/2	1/2	2/2	2/2	Propionylcarnitine	Acylcarnitines	99	1.06 (1.03; 1.08)	6.1×10⁻⁷	AF	IL18R1	48	-0.04 (-0.05; -0.03)	1.3×10⁻⁹	Propionylcarnitine	IL18R1	43	0.95 (0.94; 0.97)	3.8×10⁻¹¹	AF
ENSG00000115604	Q13478	IL18R	IL18R1	Interleukin-18 receptor 1	Druggable	Risk increasing	Decreasing	Risk decreasing	2/2	1/2	2/2	2/2	LPC a C26:1	Lysophosphatidylcholines	25	1.06 (1.03; 1.09)	6.8×10⁻⁵	AF	IL18R1	57	-0.05 (-0.07; -0.03)	2.1×10⁻⁹	LPC a C26:1	IL18R1	43	0.95 (0.94; 0.97)	3.8×10⁻¹¹	AF
ENSG00000160712	P08887	IL6RA	IL6R	Interleukin-6 receptor subunit alpha	Drugged	Risk increasing	Decreasing	Risk decreasing	4/5	2/5	5/5	5/5	SM C16:0	Sphingomyelins	78	1.09 (1.05; 1.12)	1.4×10⁻⁷	AF	IL6R	71	-0.03 (-0.04; -0.02)	2.2×10⁻¹¹	SM C16:0	IL6R	66	0.96 (0.96; 0.97)	9.1×10⁻¹⁵	AF
ENSG00000160712	P08887	IL6RA	IL6R	Interleukin-6 receptor subunit alpha	Drugged	Risk increasing	Decreasing	Risk decreasing	4/5	2/5	4/5	1/5	SM C16:0	Sphingomyelins	67	1.10 (1.06; 1.14)	3.3×10⁻⁶	HF	IL6R	71	-0.03 (-0.04; -0.02)	2.2×10⁻¹¹	SM C16:0	IL6R	58	0.98 (0.97; 0.99)	6.0×10⁻⁷	HF
ENSG00000128040	P20155	ISK2	SPINK2	Serine protease inhibitor Kazal-type 2	Not yet druggable	Risk increasing	Increasing	Risk increasing	2/2	1/2	1/2	1/2	PC ae C42:2	Phosphatidylcholines	33	1.06 (1.03; 1.08)	3.1×10⁻⁶	AF	SPINK2	58	0.13 (0.09; 0.18)	6.5×10⁻¹⁰	PC ae C42:2	SPINK2	63	1.10 (1.07; 1.14)	7.8×10⁻⁹	AF
ENSG00000126214	Q07866	KLC1	KLC1	Kinesin light chain 1	Not yet druggable	Risk increasing	Increasing	Risk increasing	-	-	-	-	Tyrosine	Amino acids	119	1.09 (1.05; 1.13)	2.3×10⁻⁶	HF	KLC1	12	0.18 (0.12; 0.23)	3.7×10⁻¹⁰	Tyrosine	KLC1	12	1.28 (1.20; 1.38)	1.5×10⁻¹²	HF
ENSG00000126214	Q07866	KLC1	KLC1	Kinesin light chain 1	Not yet druggable	Risk increasing	Increasing	Risk increasing	-	-	-	-	SM C16:0	Sphingomyelins	67	1.10 (1.06; 1.14)	3.3×10⁻⁶	HF	KLC1	12	0.26 (0.17; 0.36)	5.1×10⁻⁸	SM C16:0	KLC1	12	1.28 (1.20; 1.38)	1.5×10⁻¹²	HF
ENSG00000154229	P17252	KPCA	PRKCA	Protein kinase C alpha type	Drugged	Risk increasing	Decreasing	Risk decreasing	-	-	-	-	Tetradecanoylcarnitine	Acylcarnitines	30	1.12 (1.06; 1.18)	1.8×10⁻⁵	AF	PRKCA	13	-0.50 (-0.62; -0.38)	2.2×10⁻¹⁶	Tetradecanoylcarnitine	PRKCA	14	0.81 (0.74; 0.89)	1.8×10⁻⁵	AF
ENSG00000154229	P17252	KPCA	PRKCA	Protein kinase C alpha type	Drugged	Risk increasing	Decreasing	Risk decreasing	-	-	-	-	PC ae C38:4	Phosphatidylcholines	41	1.06 (1.04; 1.08)	2.4×10⁻⁷	AF	PRKCA	13	-0.61 (-0.84; -0.37)	4.6×10⁻⁷	PC ae C38:4	PRKCA	14	0.81 (0.74; 0.89)	1.8×10⁻⁵	AF
ENSG00000105609	O75023	LIRB5	LILRB5	Leukocyte immunoglobulin-like receptor subfamily B member 5	Not yet druggable	Risk increasing	Increasing	Risk increasing	2/2	1/2	1/2	0/2	Asparagine	Amino acids	68	1.06 (1.04; 1.09)	4.3×10⁻⁷	AF	LILRB5	173	0.02 (0.01; 0.03)	4.9×10⁻⁸	Asparagine	LILRB5	178	1.02 (1.01; 1.03)	2.3×10⁻⁶	AF
ENSG00000132031	O15232	MATN3	MATN3	Matrilin-3	Not yet druggable	Risk increasing	Decreasing	Risk decreasing	-	-	-	-	SM C16:0	Sphingomyelins	78	1.09 (1.05; 1.12)	1.4×10⁻⁷	AF	MATN3	93	-0.03 (-0.04; -0.02)	5.6×10⁻¹²	SM C16:0	MATN3	97	0.97 (0.96; 0.98)	8.6×10⁻¹⁰	AF
ENSG00000132031	O15232	MATN3	MATN3	Matrilin-3	Not yet druggable	Risk increasing	Decreasing	Risk decreasing	-	-	-	-	PC ae C42:2	Phosphatidylcholines	33	1.06 (1.03; 1.08)	3.1×10⁻⁶	AF	MATN3	85	-0.06 (-0.08; -0.04)	2.4×10⁻⁷	PC ae C42:2	MATN3	97	0.97 (0.96; 0.98)	8.6×10⁻¹⁰	AF
ENSG00000125952	P61244	MAX	MAX	Protein max	Druggable	Risk decreasing	Decreasing	Risk increasing	-	-	-	-	LPC a C20:3	Lysophosphatidylcholines	42	0.93 (0.91; 0.96)	2.3×10⁻⁷	AF	MAX	40	-0.26 (-0.33; -0.20)	5.4×10⁻¹⁴	LPC a C20:3	MAX	36	1.09 (1.05; 1.14)	4.7×10⁻⁶	AF
ENSG00000204520	Q29983	MICA	MICA	MHC class I polypeptide-related sequence A	Not yet druggable	Risk increasing	Increasing	Risk increasing	-	-	-	-	Asparagine	Amino acids	68	1.06 (1.04; 1.09)	4.3×10⁻⁷	AF	MICA	49	0.03 (0.02; 0.04)	9.4×10⁻¹⁴	Asparagine	MICA	53	1.02 (1.02; 1.03)	1.0×10⁻¹⁰⁰	AF
ENSG00000204520	Q29983	MICA	MICA	MHC class I polypeptide-related sequence A	Not yet druggable	Risk increasing	Increasing	Risk increasing	-	-	-	-	Propionylcarnitine	Acylcarnitines	99	1.06 (1.03; 1.08)	6.1×10⁻⁷	AF	MICA	52	0.02 (0.01; 0.03)	1.6×10⁻⁷	Propionylcarnitine	MICA	53	1.02 (1.02; 1.03)	1.0×10⁻¹⁰⁰	AF
ENSG00000204516	Q29980	MICB	MICB	MHC class I polypeptide-related sequence B	Not yet druggable	Risk increasing	Increasing	Risk increasing	-	-	-	-	PC ae C40:5	Phosphatidylcholines	52	1.07 (1.05; 1.09)	2.7×10⁻¹¹	HF	MICB	55	0.03 (0.02; 0.04)	1.0×10⁻⁹	PC ae C40:5	MICB	39	1.05 (1.04; 1.07)	1.0×10⁻¹⁰⁰	HF
ENSG00000204516	Q29980	MICB	MICB	MHC class I polypeptide-related sequence B	Not yet druggable	Risk increasing	Increasing	Risk increasing	-	-	-	-	PC ae C38:4	Phosphatidylcholines	42	1.19 (1.10; 1.29)	1.4×10⁻⁵	HF	MICB	53	0.03 (0.02; 0.03)	4.6×10⁻⁷	PC ae C38:4	MICB	39	1.05 (1.04; 1.07)	1.0×10⁻¹⁰⁰	HF
ENSG00000204516	Q29980	MICB	MICB	MHC class I polypeptide-related sequence B	Not yet druggable	Risk increasing	Increasing	Risk increasing	-	-	-	-	PC aa C38:4	Phosphatidylcholines	68	1.08 (1.06; 1.11)	1.2×10⁻⁹	HF	MICB	57	0.04 (0.02; 0.06)	4.0×10⁻⁷	PC aa C38:4	MICB	39	1.05 (1.04; 1.07)	1.0×10⁻¹⁰⁰	HF
ENSG00000107789	Q9UNW1	MINP1	MINPP1	Multiple inositol polyphosphate phosphatase 1	Not yet druggable	Risk increasing	Decreasing	Risk decreasing	2/2	0/2	0/2	0/2	PC aa C38:6	Phosphatidylcholines	22	1.14 (1.09; 1.20)	7.0×10⁻⁹	HF	MINPP1	16	-0.43 (-0.58; -0.29)	4.0×10⁻⁹	PC aa C38:6	MINPP1	15	0.80 (0.73; 0.88)	5.6×10⁻⁶	HF
ENSG00000156219	Q13508	NAR3	ART3	Ecto-ADP-ribosyltransferase 3	Not yet druggable	Risk increasing	Increasing	Risk increasing	0/2	0/2	0/2	0/2	Aspartate	Amino acids	39	1.29 (1.15; 1.43)	5.3×10⁻⁶	AF	ART3	60	0.06 (0.04; 0.08)	2.3×10⁻¹⁰	Aspartate	ART3	60	1.07 (1.04; 1.11)	1.6×10⁻⁵	AF
ENSG00000156219	Q13508	NAR3	ART3	Ecto-ADP-ribosyltransferase 3	Not yet druggable	Risk increasing	Increasing	Risk increasing	1/2	0/2	0/2	0/2	LPC a C28:1	Lysophosphatidylcholines	8	1.13 (1.07; 1.20)	1.5×10⁻⁵	AF	ART3	63	0.08 (0.05; 0.11)	9.5×10⁻⁹	LPC a C28:1	ART3	60	1.07 (1.04; 1.11)	1.6×10⁻⁵	AF
ENSG00000204475	O14931	NCTR3	NCR3	Natural cytotoxicity triggering receptor 3	Not yet druggable	Risk increasing	Increasing	Risk increasing	-	-	-	-	PC aa C40:4	Phosphatidylcholines	24	1.12 (1.08; 1.15)	1.1×10⁻¹⁰	HF	NCR3	41	0.07 (0.04; 0.09)	5.0×10⁻⁷	PC aa C40:4	NCR3	37	1.03 (1.02; 1.05)	7.1×10⁻⁶	HF
ENSG00000175426	P29120	NEC1	PCSK1	Neuroendocrine convertase 1	Druggable	Risk increasing	Decreasing	Risk decreasing	1/2	0/2	2/2	2/2	SM C16:1	Sphingomyelins	17	1.12 (1.08; 1.17)	3.2×10⁻⁸	AF	PCSK1	91	-0.05 (-0.07; -0.03)	1.5×10⁻⁷	SM C16:1	PCSK1	93	0.96 (0.94; 0.97)	1.0×10⁻⁶	AF
ENSG00000175426	P29120	NEC1	PCSK1	Neuroendocrine convertase 1	Druggable	Risk increasing	Decreasing	Risk decreasing	0/2	0/2	2/2	0/2	PC aa C36:4	Phosphatidylcholines	61	1.07 (1.04; 1.10)	1.8×10⁻⁵	HF	PCSK1	88	-0.07 (-0.09; -0.05)	2.8×10⁻¹⁰	PC aa C36:4	PCSK1	76	0.97 (0.96; 0.99)	1.1×10⁻⁵	HF
ENSG00000175426	P29120	NEC1	PCSK1	Neuroendocrine convertase 1	Druggable	Risk increasing	Decreasing	Risk decreasing	0/2	0/2	2/2	2/2	PC ae C38:4	Phosphatidylcholines	41	1.06 (1.04; 1.08)	2.4×10⁻⁷	AF	PCSK1	92	-0.06 (-0.08; -0.04)	6.4×10⁻⁹	PC ae C38:4	PCSK1	93	0.96 (0.94; 0.97)	1.0×10⁻⁶	AF
ENSG00000175426	P29120	NEC1	PCSK1	Neuroendocrine convertase 1	Druggable	Risk increasing	Decreasing	Risk decreasing	1/2	0/2	2/2	2/2	PC ae C36:5	Phosphatidylcholines	50	1.04 (1.02; 1.06)	1.4×10⁻⁶	AF	PCSK1	91	-0.07 (-0.09; -0.05)	9.1×10⁻¹¹	PC ae C36:5	PCSK1	93	0.96 (0.94; 0.97)	1.0×10⁻⁶	AF
ENSG00000175426	P29120	NEC1	PCSK1	Neuroendocrine convertase 1	Druggable	Risk increasing	Decreasing	Risk decreasing	1/2	0/2	2/2	0/2	PC ae C36:5	Phosphatidylcholines	50	1.05 (1.03; 1.07)	9.5×10⁻⁶	HF	PCSK1	91	-0.07 (-0.09; -0.05)	9.1×10⁻¹¹	PC ae C36:5	PCSK1	76	0.97 (0.96; 0.99)	1.1×10⁻⁵	HF
ENSG00000175426	P29120	NEC1	PCSK1	Neuroendocrine convertase 1	Druggable	Risk increasing	Decreasing	Risk decreasing	0/2	0/2	2/2	0/2	PC ae C38:4	Phosphatidylcholines	42	1.19 (1.10; 1.29)	1.4×10⁻⁵	HF	PCSK1	92	-0.06 (-0.08; -0.04)	6.4×10⁻⁹	PC ae C38:4	PCSK1	76	0.97 (0.96; 0.99)	1.1×10⁻⁵	HF
ENSG00000181019	P15559	NQO1	NQO1	NAD(P)H dehydrogenase [quinone] 1	Drugged	Risk increasing	Decreasing	Risk decreasing	1/2	1/2	2/2	1/2	SM C16:0	Sphingomyelins	67	1.10 (1.06; 1.14)	3.3×10⁻⁶	HF	NQO1	48	-0.03 (-0.04; -0.02)	1.3×10⁻⁷	SM C16:0	NQO1	30	0.97 (0.96; 0.98)	1.1×10⁻⁹	HF
ENSG00000170502	Q9BW91	NUDT9	NUDT9	ADP-ribose pyrophosphatase, mitochondrial	Druggable	Risk increasing	Decreasing	Risk decreasing	2/2	1/2	0/2	0/2	Hexadecanoylcarnitine	Acylcarnitines	63	1.51 (1.28; 1.79)	8.4×10⁻⁷	DCM	NUDT9	24	-0.14 (-0.19; -0.09)	4.9×10⁻⁷	Hexadecanoylcarnitine	NUDT9	23	0.27 (0.15; 0.49)	9.6×10⁻⁶	DCM
ENSG00000065485	Q14554	PDIA5	PDIA5	Protein disulfide-isomerase A5	Not yet druggable	Risk increasing	Increasing	Risk increasing	0/2	0/2	2/2	1/2	Aspartate	Amino acids	39	1.29 (1.15; 1.43)	5.3×10⁻⁶	AF	PDIA5	125	0.04 (0.03; 0.06)	5.2×10⁻¹⁰	Aspartate	PDIA5	121	1.03 (1.02; 1.05)	1.5×10⁻⁶	AF
ENSG00000065485	Q14554	PDIA5	PDIA5	Protein disulfide-isomerase A5	Not yet druggable	Risk decreasing	Decreasing	Risk increasing	1/2	1/2	2/2	1/2	Acetylornithine	Biogenic amines	134	0.97 (0.96; 0.98)	9.9×10⁻⁸	AF	PDIA5	125	-0.06 (-0.09; -0.04)	2.7×10⁻⁷	Acetylornithine	PDIA5	121	1.03 (1.02; 1.05)	1.5×10⁻⁶	AF
ENSG00000065485	Q14554	PDIA5	PDIA5	Protein disulfide-isomerase A5	Not yet druggable	Risk decreasing	Decreasing	Risk increasing	2/2	2/2	2/2	1/2	PC ae C38:3	Phosphatidylcholines	15	0.86 (0.83; 0.90)	4.7×10⁻¹¹	AF	PDIA5	127	-0.06 (-0.08; -0.05)	2.3×10⁻¹¹	PC ae C38:3	PDIA5	121	1.03 (1.02; 1.05)	1.5×10⁻⁶	AF
ENSG00000153246	Q13018	PLA2R	PLA2R1	Secretory phospholipase A2 receptor Soluble secretory phospholipase A2 receptor	Druggable	Risk increasing	Decreasing	Risk decreasing	1/2	1/2	2/2	1/2	Octadecanoylcarnitine	Acylcarnitines	48	1.47 (1.25; 1.73)	2.3×10⁻⁶	DCM	PLA2R1	87	-0.02 (-0.02; -0.01)	4.9×10⁻¹²	Octadecanoylcarnitine	PLA2R1	79	0.92 (0.91; 0.94)	1.0×10⁻¹⁰⁰	DCM
ENSG00000153246	Q13018	PLA2R	PLA2R1	Secretory phospholipase A2 receptor Soluble secretory phospholipase A2 receptor	Druggable	Risk increasing	Increasing	Risk increasing	1/2	0/2	0/2	0/2	Tryptophan	Amino acids	12	1.15 (1.08; 1.23)	2.8×10⁻⁵	HF	PLA2R1	90	0.01 (0.01; 0.02)	2.5×10⁻⁹	Tryptophan	PLA2R1	79	1.01 (1.01; 1.02)	8.6×10⁻⁶	HF
ENSG00000153246	Q13018	PLA2R	PLA2R1	Secretory phospholipase A2 receptor Soluble secretory phospholipase A2 receptor	Druggable	Risk increasing	Increasing	Risk increasing	2/2	2/2	0/2	0/2	Tyrosine	Amino acids	119	1.09 (1.05; 1.13)	2.3×10⁻⁶	HF	PLA2R1	87	0.02 (0.02; 0.02)	1.0×10⁻¹⁰⁰	Tyrosine	PLA2R1	79	1.01 (1.01; 1.02)	8.6×10⁻⁶	HF
ENSG00000114554	Q9UIW2	PLXA1	PLXNA1	Plexin-A1	Not yet druggable	Risk increasing	Decreasing	Risk decreasing	1/1	1/1	1/1	0/1	SM C16:0	Sphingomyelins	67	1.10 (1.06; 1.14)	3.3×10⁻⁶	HF	PLXNA1	37	-0.09 (-0.12; -0.05)	8.2×10⁻⁸	SM C16:0	PLXNA1	33	0.90 (0.87; 0.92)	1.0×10⁻¹⁰⁰	HF
ENSG00000196576	O15031	PLXB2	PLXNB2	Plexin-B2	Not yet druggable	Risk increasing	Increasing	Risk increasing	1/2	1/2	2/2	2/2	PC ae C42:2	Phosphatidylcholines	33	1.06 (1.03; 1.08)	3.1×10⁻⁶	AF	PLXNB2	94	0.09 (0.05; 0.12)	8.3×10⁻⁸	PC ae C42:2	PLXNB2	99	1.05 (1.04; 1.06)	1.0×10⁻¹⁰⁰	AF
ENSG00000196576	O15031	PLXB2	PLXNB2	Plexin-B2	Not yet druggable	Risk increasing	Increasing	Risk increasing	1/2	1/2	2/2	1/2	PC ae C42:2	Phosphatidylcholines	34	1.09 (1.06; 1.12)	2.9×10⁻⁸	HF	PLXNB2	94	0.09 (0.05; 0.12)	8.3×10⁻⁸	PC ae C42:2	PLXNB2	87	1.03 (1.02; 1.04)	1.6×10⁻⁷	HF
ENSG00000196576	O15031	PLXB2	PLXNB2	Plexin-B2	Not yet druggable	Risk increasing	Increasing	Risk increasing	2/2	0/2	2/2	1/2	PC aa C42:1	Phosphatidylcholines	15	1.15 (1.07; 1.23)	4.7×10⁻⁵	HF	PLXNB2	105	0.12 (0.09; 0.14)	1.0×10⁻¹⁰⁰	PC aa C42:1	PLXNB2	87	1.03 (1.02; 1.04)	1.6×10⁻⁷	HF
ENSG00000196576	O15031	PLXB2	PLXNB2	Plexin-B2	Not yet druggable	Risk increasing	Increasing	Risk increasing	1/2	1/2	2/2	2/2	Aspartate	Amino acids	39	1.29 (1.15; 1.43)	5.3×10⁻⁶	AF	PLXNB2	100	0.03 (0.02; 0.04)	2.5×10⁻⁸	Aspartate	PLXNB2	99	1.05 (1.04; 1.06)	1.0×10⁻¹⁰⁰	AF
ENSG00000143217	Q96NY8	PVRL4	PVRL4	Poliovirus receptor-related protein 4 Processed poliovirus receptor-related protein 4	Drugged	Risk decreasing	Increasing	Risk decreasing	1/1	0/1	1/1	1/1	Taurine	Biogenic amines	19	0.48 (0.38; 0.60)	4.7×10⁻¹⁰	NICM	PVRL4	10	0.43 (0.30; 0.56)	7.7×10⁻¹¹	Taurine	PVRL4	10	0.32 (0.20; 0.51)	1.3×10⁻⁶	NICM
ENSG00000143954	Q6UW15	REG3G	REG3G	Regenerating islet-derived protein 3-gamma Regenerating islet-derived protein 3-gamma 16.5 kDa form Regenerating islet-derived protein 3-gamma 15 kDa form	Not yet druggable	Risk increasing	Decreasing	Risk decreasing	0/1	0/1	1/1	1/1	PC aa C38:4	Phosphatidylcholines	66	1.05 (1.03; 1.06)	2.5×10⁻¹⁴	AF	REG3G	87	-0.06 (-0.08; -0.04)	1.8×10⁻⁷	PC aa C38:4	REG3G	82	0.97 (0.96; 0.98)	3.2×10⁻⁶	AF
ENSG00000165731	P07949	RET	RET	Proto-oncogene tyrosine-protein kinase receptor Ret Soluble RET kinase fragment Extracellular cell-membrane anchored RET cadherin 120 kDa fragment	Drugged	Risk increasing	Decreasing	Risk decreasing	1/2	0/2	2/2	1/2	Propionylcarnitine	Acylcarnitines	99	1.06 (1.03; 1.08)	6.1×10⁻⁷	AF	RET	64	-0.04 (-0.05; -0.03)	1.0×10⁻¹⁰⁰	Propionylcarnitine	RET	63	0.94 (0.93; 0.95)	1.0×10⁻¹⁰⁰	AF
ENSG00000165731	P07949	RET	RET	Proto-oncogene tyrosine-protein kinase receptor Ret Soluble RET kinase fragment Extracellular cell-membrane anchored RET cadherin 120 kDa fragment	Drugged	Risk increasing	Decreasing	Risk decreasing	1/2	0/2	2/2	0/2	Acetylcarnitine	Acylcarnitines	52	1.10 (1.06; 1.14)	1.5×10⁻⁷	HF	RET	68	-0.03 (-0.04; -0.02)	7.0×10⁻¹⁰	Acetylcarnitine	RET	65	0.97 (0.96; 0.98)	2.2×10⁻¹⁰	HF
ENSG00000165731	P07949	RET	RET	Proto-oncogene tyrosine-protein kinase receptor Ret Soluble RET kinase fragment Extracellular cell-membrane anchored RET cadherin 120 kDa fragment	Drugged	Risk increasing	Decreasing	Risk decreasing	2/2	2/2	2/2	0/2	PC aa C40:4	Phosphatidylcholines	24	1.12 (1.08; 1.15)	1.1×10⁻¹⁰	HF	RET	66	-0.08 (-0.09; -0.06)	1.0×10⁻¹⁰⁰	PC aa C40:4	RET	65	0.97 (0.96; 0.98)	2.2×10⁻¹⁰	HF
ENSG00000165731	P07949	RET	RET	Proto-oncogene tyrosine-protein kinase receptor Ret Soluble RET kinase fragment Extracellular cell-membrane anchored RET cadherin 120 kDa fragment	Drugged	Risk increasing	Decreasing	Risk decreasing	2/2	2/2	2/2	0/2	PC aa C36:4	Phosphatidylcholines	61	1.07 (1.04; 1.10)	1.8×10⁻⁵	HF	RET	66	-0.09 (-0.13; -0.06)	2.9×10⁻⁷	PC aa C36:4	RET	65	0.97 (0.96; 0.98)	2.2×10⁻¹⁰	HF
ENSG00000165731	P07949	RET	RET	Proto-oncogene tyrosine-protein kinase receptor Ret Soluble RET kinase fragment Extracellular cell-membrane anchored RET cadherin 120 kDa fragment	Drugged	Risk increasing	Decreasing	Risk decreasing	1/2	0/2	2/2	0/2	PC ae C38:5	Phosphatidylcholines	42	1.05 (1.03; 1.08)	5.7×10⁻⁵	HF	RET	65	-0.04 (-0.06; -0.03)	3.7×10⁻⁷	PC ae C38:5	RET	65	0.97 (0.96; 0.98)	2.2×10⁻¹⁰	HF
ENSG00000165731	P07949	RET	RET	Proto-oncogene tyrosine-protein kinase receptor Ret Soluble RET kinase fragment Extracellular cell-membrane anchored RET cadherin 120 kDa fragment	Drugged	Risk increasing	Decreasing	Risk decreasing	0/2	0/2	2/2	1/2	Asparagine	Amino acids	68	1.06 (1.04; 1.09)	4.3×10⁻⁷	AF	RET	61	-0.04 (-0.05; -0.02)	7.5×10⁻¹⁰	Asparagine	RET	63	0.94 (0.93; 0.95)	1.0×10⁻¹⁰⁰	AF
ENSG00000165731	P07949	RET	RET	Proto-oncogene tyrosine-protein kinase receptor Ret Soluble RET kinase fragment Extracellular cell-membrane anchored RET cadherin 120 kDa fragment	Drugged	Risk increasing	Decreasing	Risk decreasing	1/2	0/2	2/2	0/2	PC aa C42:1	Phosphatidylcholines	15	1.15 (1.07; 1.23)	4.7×10⁻⁵	HF	RET	61	-0.11 (-0.15; -0.06)	4.6×10⁻⁷	PC aa C42:1	RET	65	0.97 (0.96; 0.98)	2.2×10⁻¹⁰	HF
ENSG00000112031	Q9UGC7	RF1ML	MTRF1L	Peptide chain release factor 1-like, mitochondrial	Not yet druggable	Risk increasing	Increasing	Risk increasing	-	-	-	-	Octadecanoylcarnitine	Acylcarnitines	48	1.47 (1.25; 1.73)	2.3×10⁻⁶	DCM	MTRF1L	36	0.27 (0.17; 0.36)	1.2×10⁻⁷	Octadecanoylcarnitine	MTRF1L	34	2.35 (1.93; 2.86)	1.0×10⁻¹⁰⁰	DCM
ENSG00000136514	Q96DX8	RTP4	RTP4	Receptor-transporting protein 4	Not yet druggable	Risk increasing	Increasing	Risk increasing	-	-	-	-	Tryptophan	Amino acids	12	1.15 (1.08; 1.23)	2.8×10⁻⁵	HF	RTP4	71	0.06 (0.04; 0.08)	5.7×10⁻⁷	Tryptophan	RTP4	71	1.08 (1.06; 1.11)	6.4×10⁻¹³	HF
ENSG00000141504	Q96F10	SAT2	SAT2	Diamine acetyltransferase 2	Drugged	Risk decreasing	Increasing	Risk decreasing	-	-	-	-	Butyrylcarnitine	Acylcarnitines	242	0.87 (0.82; 0.93)	4.9×10⁻⁵	DCM	SAT2	48	0.08 (0.05; 0.11)	6.3×10⁻⁷	Butyrylcarnitine	SAT2	45	0.73 (0.64; 0.84)	8.7×10⁻⁶	DCM
ENSG00000141504	Q96F10	SAT2	SAT2	Diamine acetyltransferase 2	Drugged	Risk increasing	Decreasing	Risk decreasing	-	-	-	-	Octadecadienoylcarnitine	Acylcarnitines	63	1.38 (1.22; 1.55)	2.2×10⁻⁷	DCM	SAT2	47	-0.08 (-0.11; -0.05)	2.3×10⁻⁷	Octadecadienoylcarnitine	SAT2	45	0.73 (0.64; 0.84)	8.7×10⁻⁶	DCM
ENSG00000141504	Q96F10	SAT2	SAT2	Diamine acetyltransferase 2	Drugged	Risk increasing	Decreasing	Risk decreasing	-	-	-	-	Octadecanoylcarnitine	Acylcarnitines	48	1.47 (1.25; 1.73)	2.3×10⁻⁶	DCM	SAT2	46	-0.09 (-0.12; -0.06)	4.6×10⁻⁸	Octadecanoylcarnitine	SAT2	45	0.73 (0.64; 0.84)	8.7×10⁻⁶	DCM
ENSG00000133789	Q9UH65	SWP70	SWAP70	Switch-associated protein 70	Not yet druggable	Risk increasing	Decreasing	Risk decreasing	1/2	1/2	1/2	0/2	PC aa C38:6	Phosphatidylcholines	22	1.14 (1.09; 1.20)	7.0×10⁻⁹	HF	SWAP70	79	-0.07 (-0.09; -0.05)	1.5×10⁻⁹	PC aa C38:6	SWAP70	65	0.96 (0.94; 0.97)	4.0×10⁻⁹	HF
ENSG00000133789	Q9UH65	SWP70	SWAP70	Switch-associated protein 70	Not yet druggable	Risk increasing	Decreasing	Risk decreasing	1/2	1/2	1/2	0/2	PC ae C42:2	Phosphatidylcholines	34	1.09 (1.06; 1.12)	2.9×10⁻⁸	HF	SWAP70	75	-0.10 (-0.14; -0.06)	4.2×10⁻⁷	PC ae C42:2	SWAP70	65	0.96 (0.94; 0.97)	4.0×10⁻⁹	HF
ENSG00000133789	Q9UH65	SWP70	SWAP70	Switch-associated protein 70	Not yet druggable	Risk increasing	Decreasing	Risk decreasing	1/2	0/2	1/2	0/2	PC aa C38:5	Phosphatidylcholines	46	1.06 (1.03; 1.08)	1.8×10⁻⁶	HF	SWAP70	77	-0.06 (-0.08; -0.04)	2.2×10⁻⁷	PC aa C38:5	SWAP70	65	0.96 (0.94; 0.97)	4.0×10⁻⁹	HF
ENSG00000241186	P13385	TDGF1	TDGF1	Teratocarcinoma-derived growth factor 1	Druggable	Risk decreasing	Decreasing	Risk increasing	2/3	2/3	1/3	0/3	PC aa C42:6	Phosphatidylcholines	14	0.76 (0.68; 0.85)	2.7×10⁻⁶	AF	TDGF1	82	-0.04 (-0.05; -0.03)	5.7×10⁻⁹	PC aa C42:6	TDGF1	87	1.03 (1.02; 1.04)	6.3×10⁻⁹	AF
ENSG00000241186	P13385	TDGF1	TDGF1	Teratocarcinoma-derived growth factor 1	Druggable	Risk increasing	Increasing	Risk increasing	0/3	0/3	1/3	0/3	SM C16:0	Sphingomyelins	78	1.09 (1.05; 1.12)	1.4×10⁻⁷	AF	TDGF1	87	0.03 (0.02; 0.04)	1.2×10⁻¹¹	SM C16:0	TDGF1	87	1.03 (1.02; 1.04)	6.3×10⁻⁹	AF
ENSG00000135605	P42680	TEC	TEC	Tyrosine-protein kinase Tec	Drugged	Risk increasing	Decreasing	Risk decreasing	-	-	-	-	SM C16:0	Sphingomyelins	78	1.09 (1.05; 1.12)	1.4×10⁻⁷	AF	TEC	23	-0.21 (-0.26; -0.15)	2.3×10⁻¹²	SM C16:0	TEC	25	0.87 (0.83; 0.90)	5.6×10⁻¹²	AF
ENSG00000168477	P22105	TENX	TNXB	Tenascin-X	Not yet druggable	Risk increasing	Increasing	Risk increasing	-	-	-	-	Tyrosine	Amino acids	119	1.09 (1.05; 1.13)	2.3×10⁻⁶	HF	TNXB	31	0.03 (0.02; 0.05)	5.4×10⁻⁷	Tyrosine	TNXB	33	1.03 (1.02; 1.04)	1.0×10⁻⁸	HF
ENSG00000107742	Q92563	TICN2	SPOCK2	Testican-2	Not yet druggable	Risk increasing	Decreasing	Risk decreasing	1/2	1/2	0/2	0/2	PC ae C42:3	Phosphatidylcholines	46	1.04 (1.02; 1.06)	5.6×10⁻⁵	AF	SPOCK2	32	-0.20 (-0.27; -0.14)	1.4×10⁻⁹	PC ae C42:3	SPOCK2	34	0.91 (0.89; 0.94)	1.2×10⁻⁹	AF
ENSG00000107742	Q92563	TICN2	SPOCK2	Testican-2	Not yet druggable	Risk increasing	Decreasing	Risk decreasing	1/2	0/2	0/2	0/2	Tetradecanoylcarnitine	Acylcarnitines	30	1.12 (1.06; 1.18)	1.8×10⁻⁵	AF	SPOCK2	34	-0.12 (-0.16; -0.07)	1.6×10⁻⁷	Tetradecanoylcarnitine	SPOCK2	34	0.91 (0.89; 0.94)	1.2×10⁻⁹	AF
ENSG00000118849	P49788	TIG1	RARRES1	Retinoic acid receptor responder protein 1	Not yet druggable	Risk increasing	Increasing	Risk increasing	0/2	0/2	1/2	0/2	PC ae C38:4	Phosphatidylcholines	42	1.19 (1.10; 1.29)	1.4×10⁻⁵	HF	RARRES1	56	0.03 (0.02; 0.04)	7.4×10⁻¹²	PC ae C38:4	RARRES1	49	1.03 (1.02; 1.03)	1.0×10⁻¹⁰⁰	HF
ENSG00000118849	P49788	TIG1	RARRES1	Retinoic acid receptor responder protein 1	Not yet druggable	Risk increasing	Increasing	Risk increasing	1/2	1/2	1/2	0/2	SM C16:0	Sphingomyelins	67	1.10 (1.06; 1.14)	3.3×10⁻⁶	HF	RARRES1	58	0.03 (0.02; 0.04)	4.6×10⁻¹⁴	SM C16:0	RARRES1	49	1.03 (1.02; 1.03)	1.0×10⁻¹⁰⁰	HF
ENSG00000118849	P49788	TIG1	RARRES1	Retinoic acid receptor responder protein 1	Not yet druggable	Risk increasing	Increasing	Risk increasing	0/2	0/2	1/2	0/2	PC ae C38:5	Phosphatidylcholines	42	1.05 (1.03; 1.08)	5.7×10⁻⁵	HF	RARRES1	54	0.04 (0.03; 0.05)	1.0×10⁻¹⁰⁰	PC ae C38:5	RARRES1	49	1.03 (1.02; 1.03)	1.0×10⁻¹⁰⁰	HF
ENSG00000100234	P35625	TIMP3	TIMP3	Metalloproteinase inhibitor 3	Not yet druggable	Risk decreasing	Decreasing	Risk increasing	1/1	1/1	0/1	0/1	PC aa C42:6	Phosphatidylcholines	14	0.76 (0.68; 0.85)	2.7×10⁻⁶	AF	TIMP3	88	-0.06 (-0.08; -0.04)	1.3×10⁻⁷	PC aa C42:6	TIMP3	105	1.03 (1.02; 1.04)	1.3×10⁻¹¹	AF
ENSG00000231925	O15533	TPSN	TAPBP	Tapasin	Not yet druggable	Risk increasing	Decreasing	Risk decreasing	-	-	-	-	PC aa C38:4	Phosphatidylcholines	66	1.05 (1.03; 1.06)	2.5×10⁻¹⁴	AF	TAPBP	28	-0.06 (-0.09; -0.04)	7.6×10⁻⁸	PC aa C38:4	TAPBP	28	0.96 (0.95; 0.98)	1.4×10⁻⁷	AF
ENSG00000231925	O15533	TPSN	TAPBP	Tapasin	Not yet druggable	Risk increasing	Decreasing	Risk decreasing	-	-	-	-	PC ae C42:3	Phosphatidylcholines	46	1.04 (1.02; 1.06)	5.6×10⁻⁵	AF	TAPBP	29	-0.05 (-0.07; -0.04)	4.3×10⁻¹⁰	PC ae C42:3	TAPBP	28	0.96 (0.95; 0.98)	1.4×10⁻⁷	AF
ENSG00000231925	O15533	TPSN	TAPBP	Tapasin	Not yet druggable	Risk increasing	Decreasing	Risk decreasing	-	-	-	-	PC ae C36:5	Phosphatidylcholines	50	1.04 (1.02; 1.06)	1.4×10⁻⁶	AF	TAPBP	29	-0.05 (-0.06; -0.03)	1.9×10⁻⁸	PC ae C36:5	TAPBP	28	0.96 (0.95; 0.98)	1.4×10⁻⁷	AF
ENSG00000231925	O15533	TPSN	TAPBP	Tapasin	Not yet druggable	Risk increasing	Decreasing	Risk decreasing	-	-	-	-	PC ae C38:4	Phosphatidylcholines	41	1.06 (1.04; 1.08)	2.4×10⁻⁷	AF	TAPBP	29	-0.08 (-0.09; -0.06)	1.0×10⁻¹⁰⁰	PC ae C38:4	TAPBP	28	0.96 (0.95; 0.98)	1.4×10⁻⁷	AF
ENSG00000172236	Q15661	TRYB1	TPSAB1	Tryptase alpha/beta-1	Drugged	Risk increasing	Increasing	Risk increasing	-	-	-	-	Tetradecanoylcarnitine	Acylcarnitines	30	1.12 (1.06; 1.18)	1.8×10⁻⁵	AF	TPSAB1	137	0.06 (0.04; 0.07)	1.4×10⁻¹³	Tetradecanoylcarnitine	TPSAB1	161	1.02 (1.01; 1.03)	1.4×10⁻⁷	AF
ENSG00000169231	P49746	TSP3	THBS3	Thrombospondin-3	Not yet druggable	Risk increasing	Decreasing	Risk decreasing	-	-	-	-	PC aa C38:4	Phosphatidylcholines	66	1.05 (1.03; 1.06)	2.5×10⁻¹⁴	AF	THBS3	13	-0.42 (-0.58; -0.26)	1.4×10⁻⁷	PC aa C38:4	THBS3	10	0.55 (0.44; 0.69)	3.7×10⁻⁷	AF
ENSG00000169231	P49746	TSP3	THBS3	Thrombospondin-3	Not yet druggable	Risk increasing	Decreasing	Risk decreasing	-	-	-	-	PC ae C38:4	Phosphatidylcholines	41	1.06 (1.04; 1.08)	2.4×10⁻⁷	AF	THBS3	13	-0.42 (-0.58; -0.27)	1.1×10⁻⁷	PC ae C38:4	THBS3	10	0.55 (0.44; 0.69)	3.7×10⁻⁷	AF
ENSG00000160862	P25311	ZA2G	AZGP1	Zinc-alpha-2-glycoprotein	Not yet druggable	Risk increasing	Decreasing	Risk decreasing	-	-	-	-	PC aa C40:4	Phosphatidylcholines	24	1.12 (1.08; 1.15)	1.1×10⁻¹⁰	HF	AZGP1	27	-0.12 (-0.16; -0.08)	1.3×10⁻⁸	PC aa C40:4	AZGP1	26	0.92 (0.90; 0.95)	2.4×10⁻⁸	HF
ENSG00000160862	P25311	ZA2G	AZGP1	Zinc-alpha-2-glycoprotein	Not yet druggable	Risk increasing	Decreasing	Risk decreasing	-	-	-	-	PC aa C38:6	Phosphatidylcholines	22	1.14 (1.09; 1.20)	7.0×10⁻⁹	HF	AZGP1	27	-0.17 (-0.23; -0.12)	7.9×10⁻⁹	PC aa C38:6	AZGP1	26	0.92 (0.90; 0.95)	2.4×10⁻⁸	HF
* Columns: Druggability - druggability per protein, where druggable is defined as a protein targeted by a compound that is being tested, and drugged is defined as a protein targeted by an approved compound (see Methods section), Metabolite-Outcome effect - whether higher metabolite values increase or decrease the risk of the specified outcome, Protein-Metabolite effect - whether higher protein va…
Nominal metabolite replicates - number of times association of indicated protein and metabolite was replicated in other studies with a p-value < 0.05 / number of times association was performed (see Methods section), Adjusted metabolite replicates - number of times association of indicated protein and metabolite was replicated in other studies with an adjusted p-value / number of times associatio…
Nominal cardiac replicates - number of times association of indicated protein and cardiac outcome was replicated in other studies with a p-value < 0.05 / number of times association was performed (see Methods section), Adjusted cardiac replicates - number of times association of indicated protein and cardiac outcome was replicated in other studies with an adjusted p-value / number of times associ…
Abbreviations: a = acyl residue, aa = diacyl residue, ae = acyl-alkyl residue, AF = atrial fibrillation, CI = confidence interval, DCM = dilated cardiomyopathy, HF = heart failure, LPC = lysophosphatidylcholine, MD = mean difference, NICM = non-ischemic cardiomyopathy, OR = odds ratio, PC = phosphatidylcholine, SM = sphingomyelin

## Sheet: Table S8
Protein name	Cardiac RNA expression (nTPM)	Tau	p-value
TIG1	105	0.871	1.90×10⁻⁴
NAR3	55.1	0.954	5.02×10⁻⁴
DNJA4	63.2	0.802	8.56×10⁻⁴
RF1ML	20	0.607	0.017
ANX11	57.1	0.665	0.036
PLXA1	10.2	0.803	0.045
TENX	39.3	0.815	0.113
ACYP2	39.6	0.883	0.137
RTP4	2.9	0.718	0.364
GMPR2	15	0.568	0.402
MINP1	7.2	0.638	0.416
GNPTG	17.8	0.627	0.417
CATF	34.5	0.67	0.423
FA10	18.4	0.959	0.443
MICA	10.8	0.714	0.495
TSP3	14.4	0.723	0.496
LIRB5	10	0.868	0.5
TIMP3	75	0.918	0.542
PLXB2	12	0.67	0.55
TICN2	4.7	0.795	0.55
IBP3	41.6	0.957	0.596
MATN3	0.9	0.869	0.6
KPCA	5.8	0.72	0.601
GSTM3	27.6	0.869	0.603
EDAR	0.5	0.858	0.614
PVRL4	0.1	0.913	0.642
FCRLB	0.2	0.913	0.656
EPHB1	1.1	0.941	0.658
I17RD	3	0.764	0.659
IL18R	10.5	0.834	0.661
GLCE	5.5	0.864	0.663
CN37	7.6	0.9	0.669
GXLT1	6.4	0.696	0.671
C1QRF	1.8	0.898	0.687
AT1B2	5	0.914	0.691
TRYB1	4.7	0.757	0.696
ENTP5	2.6	0.911	0.703
NEC1	1	0.925	0.715
CC126	5.7	0.891	0.718
IL6RA	5	0.873	0.719
PLA2R	2.7	0.9	0.732
TDGF1	0.6	0.925	0.738
NQO1	9.3	0.895	0.742
PCSK9	0	0.972	0.747
RET	1.2	0.954	0.758
CACP	17.3	0.886	0.766
IGFR1	5.8	0.927	0.772
CECR1	15.9	0.811	0.779
DPEP1	0.1	0.974	0.796
PDIA5	7.2	0.87	0.804
MAX	30.1	0.633	0.804
TEC	3.3	0.82	0.811
HAVR1	0.2	0.982	0.824
NCTR3	1.2	0.935	0.826
CCL8	2.4	0.853	0.83
FCG3A	6.4	0.959	0.84
ENOB	38.3	0.984	0.842
SWP70	12.5	0.677	0.846
CAN2	33	0.525	0.853
MICB	2.2	0.905	0.855
ISK2	2.2	0.987	0.861
FCG2A	11.3	0.929	0.861
ACES	4.5	0.944	0.862
REG3G	0.1	0.994	0.865
APOC1	0.4	0.994	0.866
FETUB	0	0.995	0.868
PZP	0	0.996	0.872
GRAB	4.8	0.979	0.874
APOC3	0.1	0.996	0.876
ADH4	0.1	0.998	0.89
SPA11	0	0.999	0.895
CYTD	0	1	0.897
CEL	0.2	1	0.897
KLC1	27.1	0.807	0.899
CL12A	3.5	0.914	0.903
ENASE	10.3	0.794	0.904
SAT2	14.5	0.795	0.908
GFRA1	6.4	0.747	0.908
ERAP1	16.1	0.704	0.91
FAAA	6.8	0.939	0.911
NUDT9	18	0.715	0.912
IDI2	1	0.999	0.936
ATRN	14.8	0.698	0.943
TPSN	22.4	0.619	0.944
ZA2G	9	0.972	0.944
G6PE	11.9	0.908	0.97
ADH1B	24.2	0.963	0.995

## Sheet: Table S9
Target Uniprot ID*	Target ChEMBL ID	Target protein name	Druggability*	Target type	Drug ChEMBL ID	Drug name	Drug molecule type	Drug mechanism	Drug effect source	Drug effect type	Drug effect frequency	Max phase*	Drug effect	Drug effect class
P22303	CHEMBL2095233	ACES	Drugged	Selectivity group	CHEMBL636	Rivastigmine	Small molecule	Inhibitor	BNF	Side-effect	Common or very common	4	Drowsiness	No
P22303	CHEMBL220	ACES	Drugged	Single protein	CHEMBL748	Pralidoxime chloride	Small molecule	Activator	BNF	Side-effect	Not known	4	Hyperventilation	No
P22303	CHEMBL220	ACES	Drugged	Single protein	CHEMBL748	Pralidoxime chloride	Small molecule	Activator	BNF	Side-effect	Not known	4	Headache	No
P22303	CHEMBL220	ACES	Drugged	Single protein	CHEMBL748	Pralidoxime chloride	Small molecule	Activator	BNF	Side-effect	Not known	4	Drowsiness	No
P22303	CHEMBL220	ACES	Drugged	Single protein	CHEMBL748	Pralidoxime chloride	Small molecule	Activator	BNF	Side-effect	Not known	4	Dizziness	No
P22303	CHEMBL220	ACES	Drugged	Single protein	CHEMBL748	Pralidoxime chloride	Small molecule	Activator	BNF	Indication	All	4	Adjunct to atropine in the treatment of poisoning by organophosphorus insecticide or nerve agent	No
P22303	CHEMBL220	ACES	Drugged	Single protein	CHEMBL1678	Donepezil hydrochloride	Small molecule	Inhibitor	BNF	Side-effect	Uncommon	4	Seizure	No
P22303	CHEMBL220	ACES	Drugged	Single protein	CHEMBL1678	Donepezil hydrochloride	Small molecule	Inhibitor	BNF	Side-effect	Uncommon	4	Hypersalivation	No
P22303	CHEMBL220	ACES	Drugged	Single protein	CHEMBL1678	Donepezil hydrochloride	Small molecule	Inhibitor	BNF	Side-effect	Uncommon	4	Gastrointestinal hemorrhage	No
P22303	CHEMBL220	ACES	Drugged	Single protein	CHEMBL1678	Donepezil hydrochloride	Small molecule	Inhibitor	BNF	Side-effect	Uncommon	4	Bradycardia	Yes
P22303	CHEMBL220	ACES	Drugged	Single protein	CHEMBL1678	Donepezil hydrochloride	Small molecule	Inhibitor	BNF	Side-effect	Rare or very rare	4	Rhabdomyolysis	No
P22303	CHEMBL220	ACES	Drugged	Single protein	CHEMBL1678	Donepezil hydrochloride	Small molecule	Inhibitor	BNF	Side-effect	Rare or very rare	4	Neuroleptic malignant syndrome	No
P22303	CHEMBL220	ACES	Drugged	Single protein	CHEMBL1678	Donepezil hydrochloride	Small molecule	Inhibitor	BNF	Side-effect	Rare or very rare	4	Hepatic disorder	No
P22303	CHEMBL220	ACES	Drugged	Single protein	CHEMBL748	Pralidoxime chloride	Small molecule	Activator	BNF	Side-effect	Not known	4	Muscle weakness	No
P22303	CHEMBL220	ACES	Drugged	Single protein	CHEMBL1678	Donepezil hydrochloride	Small molecule	Inhibitor	BNF	Side-effect	Rare or very rare	4	Extrapyramidal symptoms	No
P22303	CHEMBL220	ACES	Drugged	Single protein	CHEMBL1678	Donepezil hydrochloride	Small molecule	Inhibitor	BNF	Side-effect	Common or very common	4	Vomiting	No
P22303	CHEMBL220	ACES	Drugged	Single protein	CHEMBL1678	Donepezil hydrochloride	Small molecule	Inhibitor	BNF	Side-effect	Common or very common	4	Urinary incontinence	No
P22303	CHEMBL220	ACES	Drugged	Single protein	CHEMBL1678	Donepezil hydrochloride	Small molecule	Inhibitor	BNF	Side-effect	Common or very common	4	Syncope	No
P22303	CHEMBL220	ACES	Drugged	Single protein	CHEMBL211471	Neostigmine methylsulfate	Small molecule	Inhibitor	ChEMBL	Indication	All	0.5	Snoring	No
P22303	CHEMBL220	ACES	Drugged	Single protein	CHEMBL211471	Neostigmine methylsulfate	Small molecule	Inhibitor	ChEMBL	Indication	All	4	Myasthenia gravis	No
P22303	CHEMBL220	ACES	Drugged	Single protein	CHEMBL1678	Donepezil hydrochloride	Small molecule	Inhibitor	ChEMBL	Indication	All	1	Cognitive dysfunction	No
P22303	CHEMBL220	ACES	Drugged	Single protein	CHEMBL1678	Donepezil hydrochloride	Small molecule	Inhibitor	ChEMBL	Indication	All	2	Autistic disorder	No
P22303	CHEMBL220	ACES	Drugged	Single protein	CHEMBL1678	Donepezil hydrochloride	Small molecule	Inhibitor	ChEMBL	Indication	All	2	Migraine disorder	No
P22303	CHEMBL220	ACES	Drugged	Single protein	CHEMBL1678	Donepezil hydrochloride	Small molecule	Inhibitor	ChEMBL	Indication	All	2	Neuralgia	No
P22303	CHEMBL220	ACES	Drugged	Single protein	CHEMBL1678	Donepezil hydrochloride	Small molecule	Inhibitor	ChEMBL	Indication	All	2	Cancers	No
P22303	CHEMBL220	ACES	Drugged	Single protein	CHEMBL1678	Donepezil hydrochloride	Small molecule	Inhibitor	ChEMBL	Indication	All	3	Delirium	No
P22303	CHEMBL220	ACES	Drugged	Single protein	CHEMBL1678	Donepezil hydrochloride	Small molecule	Inhibitor	ChEMBL	Indication	All	3	Depressive disorder	No
P22303	CHEMBL220	ACES	Drugged	Single protein	CHEMBL1678	Donepezil hydrochloride	Small molecule	Inhibitor	BNF	Side-effect	Rare or very rare	4	Cardiac conduction disorder	Yes
P22303	CHEMBL220	ACES	Drugged	Single protein	CHEMBL748	Pralidoxime chloride	Small molecule	Activator	BNF	Side-effect	Not known	4	Nausea	No
P22303	CHEMBL220	ACES	Drugged	Single protein	CHEMBL748	Pralidoxime chloride	Small molecule	Activator	BNF	Side-effect	Not known	4	Tachycardia	Yes
P22303	CHEMBL220	ACES	Drugged	Single protein	CHEMBL748	Pralidoxime chloride	Small molecule	Activator	BNF	Side-effect	Not known	4	Vision disorder	No
P22303	CHEMBL2095233	ACES	Drugged	Selectivity group	CHEMBL636	Rivastigmine	Small molecule	Inhibitor	ChEMBL	Indication	All	3	Cognitive dysfunction	No
P22303	CHEMBL2095233	ACES	Drugged	Selectivity group	CHEMBL636	Rivastigmine	Small molecule	Inhibitor	ChEMBL	Indication	All	3	Neurobehavioral manifestations	No
P22303	CHEMBL2095233	ACES	Drugged	Selectivity group	CHEMBL636	Rivastigmine	Small molecule	Inhibitor	ChEMBL	Indication	All	3	Dementia	No
P22303	CHEMBL2095233	ACES	Drugged	Selectivity group	CHEMBL636	Rivastigmine	Small molecule	Inhibitor	ChEMBL	Indication	All	3	Supranuclear palsy, progressive	No
P22303	CHEMBL2095233	ACES	Drugged	Selectivity group	CHEMBL636	Rivastigmine	Small molecule	Inhibitor	ChEMBL	Indication	All	3	Schizophrenia	No
P22303	CHEMBL2095233	ACES	Drugged	Selectivity group	CHEMBL636	Rivastigmine	Small molecule	Inhibitor	ChEMBL	Indication	All	3	Depressive disorder	No
P22303	CHEMBL2095233	ACES	Drugged	Selectivity group	CHEMBL636	Rivastigmine	Small molecule	Inhibitor	ChEMBL	Indication	All	3	Delirium	No
P22303	CHEMBL2095233	ACES	Drugged	Selectivity group	CHEMBL636	Rivastigmine	Small molecule	Inhibitor	ChEMBL	Indication	All	3	Brain injuries	No
P22303	CHEMBL2095233	ACES	Drugged	Selectivity group	CHEMBL636	Rivastigmine	Small molecule	Inhibitor	ChEMBL	Indication	All	3	Anxiety	No
P22303	CHEMBL2095233	ACES	Drugged	Selectivity group	CHEMBL636	Rivastigmine	Small molecule	Inhibitor	ChEMBL	Indication	All	1	Cocaine-related disorder	No
P22303	CHEMBL2095233	ACES	Drugged	Selectivity group	CHEMBL636	Rivastigmine	Small molecule	Inhibitor	ChEMBL	Indication	All	1	Amphetamine-related disorder	No
P22303	CHEMBL2095233	ACES	Drugged	Selectivity group	CHEMBL636	Rivastigmine	Small molecule	Inhibitor	ChEMBL	Indication	All	1	Substance-related disorder	No
P22303	CHEMBL2095233	ACES	Drugged	Selectivity group	CHEMBL636	Rivastigmine	Small molecule	Inhibitor	ChEMBL	Indication	All	1	Down syndrome	No
P22303	CHEMBL2095233	ACES	Drugged	Selectivity group	CHEMBL215645	Rivastigmine tartrate	Small molecule	Inhibitor	ChEMBL	Indication	All	4	Parkinson disease	No
P22303	CHEMBL2095233	ACES	Drugged	Selectivity group	CHEMBL215645	Rivastigmine tartrate	Small molecule	Inhibitor	ChEMBL	Indication	All	4	Dementia	No
P22303	CHEMBL2095233	ACES	Drugged	Selectivity group	CHEMBL215645	Rivastigmine tartrate	Small molecule	Inhibitor	ChEMBL	Indication	All	1	Hypotension, orthostatic	No
P22303	CHEMBL220	ACES	Drugged	Single protein	CHEMBL812	Pyridostigmine bromide	Small molecule	Inhibitor	BNF	Side-effect	Not known	4	Vomiting	No
P22303	CHEMBL220	ACES	Drugged	Single protein	CHEMBL812	Pyridostigmine bromide	Small molecule	Inhibitor	BNF	Side-effect	Not known	4	Rash	No
P22303	CHEMBL220	ACES	Drugged	Single protein	CHEMBL812	Pyridostigmine bromide	Small molecule	Inhibitor	BNF	Side-effect	Not known	4	Nausea	No
P22303	CHEMBL220	ACES	Drugged	Single protein	CHEMBL812	Pyridostigmine bromide	Small molecule	Inhibitor	BNF	Side-effect	Not known	4	Muscle cramps	No
P22303	CHEMBL220	ACES	Drugged	Single protein	CHEMBL812	Pyridostigmine bromide	Small molecule	Inhibitor	BNF	Side-effect	Not known	4	Hypersalivation	No
P22303	CHEMBL220	ACES	Drugged	Single protein	CHEMBL812	Pyridostigmine bromide	Small molecule	Inhibitor	BNF	Side-effect	Not known	4	Excessive tearing	No
P22303	CHEMBL220	ACES	Drugged	Single protein	CHEMBL812	Pyridostigmine bromide	Small molecule	Inhibitor	BNF	Side-effect	Not known	4	Diarrhoea	No
P22303	CHEMBL220	ACES	Drugged	Single protein	CHEMBL812	Pyridostigmine bromide	Small molecule	Inhibitor	BNF	Side-effect	Not known	4	Gastrointestinal hypermotility	No
P22303	CHEMBL220	ACES	Drugged	Single protein	CHEMBL1678	Donepezil hydrochloride	Small molecule	Inhibitor	BNF	Side-effect	Common or very common	4	Skin reactions	No
P22303	CHEMBL220	ACES	Drugged	Single protein	CHEMBL812	Pyridostigmine bromide	Small molecule	Inhibitor	BNF	Side-effect	Not known	4	Abdominal cramps	No
P22303	CHEMBL220	ACES	Drugged	Single protein	CHEMBL812	Pyridostigmine bromide	Small molecule	Inhibitor	BNF	Indication	All	4	Myasthenia gravis	No
P22303	CHEMBL220	ACES	Drugged	Single protein	CHEMBL1678	Donepezil hydrochloride	Small molecule	Inhibitor	ChEMBL	Indication	All	3	Down syndrome	No
P22303	CHEMBL2095233	ACES	Drugged	Selectivity group	CHEMBL636	Rivastigmine	Small molecule	Inhibitor	ChEMBL	Indication	All	4	Alzheimer disease	No
P22303	CHEMBL220	ACES	Drugged	Single protein	CHEMBL1678	Donepezil hydrochloride	Small molecule	Inhibitor	ChEMBL	Indication	All	3	Dementia	No
P22303	CHEMBL220	ACES	Drugged	Single protein	CHEMBL1678	Donepezil hydrochloride	Small molecule	Inhibitor	ChEMBL	Indication	All	4	Alzheimer disease	No
P22303	CHEMBL220	ACES	Drugged	Single protein	CHEMBL2107457	Itopride	Small molecule	Inhibitor	ChEMBL	Indication	All	1	Gastroparesis	No
P22303	CHEMBL220	ACES	Drugged	Single protein	CHEMBL2107457	Itopride	Small molecule	Inhibitor	ChEMBL	Indication	All	2	Constipation	No
P22303	CHEMBL220	ACES	Drugged	Single protein	CHEMBL2107457	Itopride	Small molecule	Inhibitor	ChEMBL	Indication	All	2	Irritable bowel syndrome	No
P22303	CHEMBL220	ACES	Drugged	Single protein	CHEMBL2107457	Itopride	Small molecule	Inhibitor	ChEMBL	Indication	All	3	Digestive system diseases	No
P22303	CHEMBL220	ACES	Drugged	Single protein	CHEMBL2107457	Itopride	Small molecule	Inhibitor	ChEMBL	Indication	All	3	Dyspepsia	No
P22303	CHEMBL220	ACES	Drugged	Single protein	CHEMBL2107457	Itopride	Small molecule	Inhibitor	ChEMBL	Indication	All	3	Peritonitis	No
P22303	CHEMBL220	ACES	Drugged	Single protein	CHEMBL1199307	Distigmine	Small molecule	Inhibitor	ChEMBL	Indication	All	-	-	No
P22303	CHEMBL220	ACES	Drugged	Single protein	CHEMBL1255901	Huperzine a	Small molecule	Inhibitor	ChEMBL	Indication	All	1	Substance-related disorder	No
P22303	CHEMBL220	ACES	Drugged	Single protein	CHEMBL1255901	Huperzine a	Small molecule	Inhibitor	ChEMBL	Indication	All	1	Cocaine-related disorder	No
P22303	CHEMBL220	ACES	Drugged	Single protein	CHEMBL1255901	Huperzine a	Small molecule	Inhibitor	ChEMBL	Indication	All	2	Alzheimer disease	No
P22303	CHEMBL220	ACES	Drugged	Single protein	CHEMBL1255901	Huperzine a	Small molecule	Inhibitor	ChEMBL	Indication	All	2	Brain injuries	No
P22303	CHEMBL220	ACES	Drugged	Single protein	CHEMBL1678	Donepezil hydrochloride	Small molecule	Inhibitor	BNF	Indication	All	4	Mild to moderate dementia in alzheimer's disease	No
P22303	CHEMBL220	ACES	Drugged	Single protein	CHEMBL338975	Physostigmine salicylate	Small molecule	Inhibitor	ChEMBL	Indication	All	-	-	No
P22303	CHEMBL220	ACES	Drugged	Single protein	CHEMBL1678	Donepezil hydrochloride	Small molecule	Inhibitor	BNF	Side-effect	Common or very common	4	Aggression	No
P22303	CHEMBL220	ACES	Drugged	Single protein	CHEMBL1678	Donepezil hydrochloride	Small molecule	Inhibitor	BNF	Side-effect	Common or very common	4	Appetite decreased	No
P22303	CHEMBL220	ACES	Drugged	Single protein	CHEMBL1678	Donepezil hydrochloride	Small molecule	Inhibitor	BNF	Side-effect	Common or very common	4	Common cold	No
P22303	CHEMBL220	ACES	Drugged	Single protein	CHEMBL1678	Donepezil hydrochloride	Small molecule	Inhibitor	BNF	Side-effect	Common or very common	4	Diarrhoea	No
P22303	CHEMBL220	ACES	Drugged	Single protein	CHEMBL1678	Donepezil hydrochloride	Small molecule	Inhibitor	BNF	Side-effect	Common or very common	4	Dizziness	No
P22303	CHEMBL220	ACES	Drugged	Single protein	CHEMBL1678	Donepezil hydrochloride	Small molecule	Inhibitor	BNF	Side-effect	Common or very common	4	Fatigue	No
P22303	CHEMBL220	ACES	Drugged	Single protein	CHEMBL1678	Donepezil hydrochloride	Small molecule	Inhibitor	BNF	Side-effect	Common or very common	4	Gastrointestinal disorder	No
P22303	CHEMBL220	ACES	Drugged	Single protein	CHEMBL1678	Donepezil hydrochloride	Small molecule	Inhibitor	BNF	Side-effect	Common or very common	4	Hallucination	No
P22303	CHEMBL220	ACES	Drugged	Single protein	CHEMBL1678	Donepezil hydrochloride	Small molecule	Inhibitor	BNF	Side-effect	Common or very common	4	Headache	No
P22303	CHEMBL220	ACES	Drugged	Single protein	CHEMBL1678	Donepezil hydrochloride	Small molecule	Inhibitor	BNF	Side-effect	Common or very common	4	Injury	No
P22303	CHEMBL220	ACES	Drugged	Single protein	CHEMBL1678	Donepezil hydrochloride	Small molecule	Inhibitor	BNF	Side-effect	Common or very common	4	Muscle cramps	No
P22303	CHEMBL220	ACES	Drugged	Single protein	CHEMBL1678	Donepezil hydrochloride	Small molecule	Inhibitor	BNF	Side-effect	Common or very common	4	Nausea	No
P22303	CHEMBL220	ACES	Drugged	Single protein	CHEMBL1678	Donepezil hydrochloride	Small molecule	Inhibitor	BNF	Side-effect	Common or very common	4	Pain	No
P22303	CHEMBL220	ACES	Drugged	Single protein	CHEMBL1678	Donepezil hydrochloride	Small molecule	Inhibitor	BNF	Side-effect	Common or very common	4	Agitation	No
P22303	CHEMBL220	ACES	Drugged	Single protein	CHEMBL2107308	Acotiamide hydrochloride	Small molecule	Inhibitor	ChEMBL	Indication	All	3	Dyspepsia	No
P22303	CHEMBL220	ACES	Drugged	Single protein	CHEMBL278819	Minaprine	Small molecule	Inhibitor	ChEMBL	Indication	All	4	Depressive disorder	No
P22303	CHEMBL220	ACES	Drugged	Single protein	CHEMBL1364551	Minaprine hydrochloride	Small molecule	Inhibitor	ChEMBL	Indication	All	-	-	No
P22303	CHEMBL220	ACES	Drugged	Single protein	CHEMBL1678	Donepezil hydrochloride	Small molecule	Inhibitor	ChEMBL	Indication	All	4	Dementia	No
P22303	CHEMBL220	ACES	Drugged	Single protein	CHEMBL1200933	Hexafluorenium bromide	Small molecule	Inhibitor	ChEMBL	Indication	All	-	-	No
P22303	CHEMBL220	ACES	Drugged	Single protein	CHEMBL812	Pyridostigmine bromide	Small molecule	Inhibitor	ChEMBL	Indication	All	0.5	Glycogen storage disease type ii	No
P22303	CHEMBL220	ACES	Drugged	Single protein	CHEMBL812	Pyridostigmine bromide	Small molecule	Inhibitor	ChEMBL	Indication	All	1	Hypotension, orthostatic	No
P22303	CHEMBL220	ACES	Drugged	Single protein	CHEMBL812	Pyridostigmine bromide	Small molecule	Inhibitor	ChEMBL	Indication	All	2	Heart failure	Yes
P22303	CHEMBL220	ACES	Drugged	Single protein	CHEMBL812	Pyridostigmine bromide	Small molecule	Inhibitor	ChEMBL	Indication	All	2	Hypotension	No
P22303	CHEMBL220	ACES	Drugged	Single protein	CHEMBL812	Pyridostigmine bromide	Small molecule	Inhibitor	ChEMBL	Indication	All	2	Parkinson disease	No
P22303	CHEMBL220	ACES	Drugged	Single protein	CHEMBL812	Pyridostigmine bromide	Small molecule	Inhibitor	ChEMBL	Indication	All	2	Spinal muscular atrophies of childhood	No
P22303	CHEMBL220	ACES	Drugged	Single protein	CHEMBL812	Pyridostigmine bromide	Small molecule	Inhibitor	ChEMBL	Indication	All	2	Severe acute respiratory syndrome	No
P22303	CHEMBL220	ACES	Drugged	Single protein	CHEMBL812	Pyridostigmine bromide	Small molecule	Inhibitor	ChEMBL	Indication	All	2	Ileus	No
P22303	CHEMBL220	ACES	Drugged	Single protein	CHEMBL812	Pyridostigmine bromide	Small molecule	Inhibitor	ChEMBL	Indication	All	4	Myasthenia gravis	No
P22303	CHEMBL220	ACES	Drugged	Single protein	CHEMBL1555	Galantamine hydrobromide	Small molecule	Inhibitor	ChEMBL	Indication	All	2	Frontotemporal dementia	No
P22303	CHEMBL220	ACES	Drugged	Single protein	CHEMBL1555	Galantamine hydrobromide	Small molecule	Inhibitor	ChEMBL	Indication	All	3	Mental disorder	No
P22303	CHEMBL220	ACES	Drugged	Single protein	CHEMBL1555	Galantamine hydrobromide	Small molecule	Inhibitor	ChEMBL	Indication	All	3	Schizophrenia	No
P22303	CHEMBL220	ACES	Drugged	Single protein	CHEMBL1555	Galantamine hydrobromide	Small molecule	Inhibitor	ChEMBL	Indication	All	3	Dementia	No
P22303	CHEMBL220	ACES	Drugged	Single protein	CHEMBL1555	Galantamine hydrobromide	Small molecule	Inhibitor	ChEMBL	Indication	All	3	Cognitive dysfunction	No
P22303	CHEMBL220	ACES	Drugged	Single protein	CHEMBL1555	Galantamine hydrobromide	Small molecule	Inhibitor	ChEMBL	Indication	All	4	Alzheimer disease	No
P22303	CHEMBL220	ACES	Drugged	Single protein	CHEMBL1555	Galantamine hydrobromide	Small molecule	Inhibitor	ChEMBL	Indication	All	4	Dementia	No
P22303	CHEMBL220	ACES	Drugged	Single protein	CHEMBL1025	Isoflurophate	Small molecule	Inhibitor	ChEMBL	Indication	All	4	Cancers	No
P22303	CHEMBL220	ACES	Drugged	Single protein	CHEMBL1128	Edrophonium chloride	Small molecule	Inhibitor	ChEMBL	Indication	All	-	-	No
P22303	CHEMBL220	ACES	Drugged	Single protein	CHEMBL1200367	Echothiophate iodide	Small molecule	Inhibitor	ChEMBL	Indication	All	-	-	No
P22303	CHEMBL220	ACES	Drugged	Single protein	CHEMBL1200514	Demecarium bromide	Small molecule	Inhibitor	ChEMBL	Indication	All	-	-	No
P22303	CHEMBL220	ACES	Drugged	Single protein	CHEMBL1200541	Ambenonium chloride	Small molecule	Inhibitor	ChEMBL	Indication	All	-	-	No
P22303	CHEMBL220	ACES	Drugged	Single protein	CHEMBL748	Pralidoxime chloride	Small molecule	Activator	ChEMBL	Indication	All	4	Myasthenia gravis	No
P22303	CHEMBL220	ACES	Drugged	Single protein	CHEMBL748	Pralidoxime chloride	Small molecule	Activator	ChEMBL	Indication	All	4	Poisoning	No
P22303	CHEMBL220	ACES	Drugged	Single protein	CHEMBL1201341	Echothiophate	Small molecule	Inhibitor	ChEMBL	Indication	All	4	Cancers	No
P22303	CHEMBL220	ACES	Drugged	Single protein	CHEMBL2105345	Propanidid	Small molecule	Inhibitor	ChEMBL	Indication	All	-	-	No
P22303	CHEMBL220	ACES	Drugged	Single protein	CHEMBL1678	Donepezil hydrochloride	Small molecule	Inhibitor	ChEMBL	Indication	All	3	Rett syndrome	No
P22303	CHEMBL2095233	ACES	Drugged	Selectivity group	CHEMBL636	Rivastigmine	Small molecule	Inhibitor	ChEMBL	Indication	All	4	Dementia	No
P22303	CHEMBL220	ACES	Drugged	Single protein	CHEMBL1678	Donepezil hydrochloride	Small molecule	Inhibitor	BNF	Side-effect	Common or very common	4	Sleep disorder	No
P22303	CHEMBL2095233	ACES	Drugged	Selectivity group	CHEMBL1677	Tacrine hydrochloride	Small molecule	Inhibitor	ChEMBL	Indication	All	-	-	No
P22303	CHEMBL2095233	ACES	Drugged	Selectivity group	CHEMBL636	Rivastigmine	Small molecule	Inhibitor	BNF	Side-effect	Common or very common	4	Skin reactions	No
P22303	CHEMBL2095233	ACES	Drugged	Selectivity group	CHEMBL636	Rivastigmine	Small molecule	Inhibitor	BNF	Side-effect	Uncommon	4	Hypotension	No
P22303	CHEMBL2095233	ACES	Drugged	Selectivity group	CHEMBL636	Rivastigmine	Small molecule	Inhibitor	BNF	Side-effect	Common or very common	4	Sleep disorder	No
P22303	CHEMBL2095233	ACES	Drugged	Selectivity group	CHEMBL636	Rivastigmine	Small molecule	Inhibitor	BNF	Side-effect	Uncommon	4	Gastric ulcer	No
P22303	CHEMBL2095233	ACES	Drugged	Selectivity group	CHEMBL636	Rivastigmine	Small molecule	Inhibitor	BNF	Side-effect	Uncommon	4	Atrioventricular block	Yes
P22303	CHEMBL2095233	ACES	Drugged	Selectivity group	CHEMBL636	Rivastigmine	Small molecule	Inhibitor	BNF	Side-effect	Uncommon	4	Aggression	No
P22303	CHEMBL2095233	ACES	Drugged	Selectivity group	CHEMBL636	Rivastigmine	Small molecule	Inhibitor	BNF	Side-effect	Rare or very rare	4	Seizure	No
P22303	CHEMBL2095233	ACES	Drugged	Selectivity group	CHEMBL636	Rivastigmine	Small molecule	Inhibitor	BNF	Side-effect	Rare or very rare	4	Gastrointestinal hemorrhage	No
P22303	CHEMBL2095233	ACES	Drugged	Selectivity group	CHEMBL636	Rivastigmine	Small molecule	Inhibitor	BNF	Side-effect	Rare or very rare	4	Gastrointestinal disorder	No
P22303	CHEMBL2095233	ACES	Drugged	Selectivity group	CHEMBL636	Rivastigmine	Small molecule	Inhibitor	BNF	Side-effect	Rare or very rare	4	Angina	Yes
P22303	CHEMBL2095233	ACES	Drugged	Selectivity group	CHEMBL636	Rivastigmine	Small molecule	Inhibitor	BNF	Side-effect	Rare or very rare	4	Pancreatitis	No
P22303	CHEMBL2095233	ACES	Drugged	Selectivity group	CHEMBL636	Rivastigmine	Small molecule	Inhibitor	BNF	Side-effect	Not known	4	Nightmare	No
P22303	CHEMBL2095233	ACES	Drugged	Selectivity group	CHEMBL636	Rivastigmine	Small molecule	Inhibitor	BNF	Side-effect	Not known	4	Hallucination	No
P22303	CHEMBL2095233	ACES	Drugged	Selectivity group	CHEMBL636	Rivastigmine	Small molecule	Inhibitor	BNF	Side-effect	Not known	4	Hepatitis	No
P22303	CHEMBL2095233	ACES	Drugged	Selectivity group	CHEMBL636	Rivastigmine	Small molecule	Inhibitor	ChEMBL	Indication	All	4	Parkinson disease	No
P22303	CHEMBL2095233	ACES	Drugged	Selectivity group	CHEMBL636	Rivastigmine	Small molecule	Inhibitor	BNF	Side-effect	Common or very common	4	Weight decreased	No
P22303	CHEMBL2095233	ACES	Drugged	Selectivity group	CHEMBL636	Rivastigmine	Small molecule	Inhibitor	BNF	Side-effect	Common or very common	4	Vomiting	No
P22303	CHEMBL2095233	ACES	Drugged	Selectivity group	CHEMBL636	Rivastigmine	Small molecule	Inhibitor	BNF	Side-effect	Common or very common	4	Urinary tract infection	No
P22303	CHEMBL2095233	ACES	Drugged	Selectivity group	CHEMBL636	Rivastigmine	Small molecule	Inhibitor	BNF	Side-effect	Common or very common	4	Urinary incontinence	No
P22303	CHEMBL2095233	ACES	Drugged	Selectivity group	CHEMBL636	Rivastigmine	Small molecule	Inhibitor	BNF	Side-effect	Common or very common	4	Parkinsonism	No
P22303	CHEMBL2095233	ACES	Drugged	Selectivity group	CHEMBL636	Rivastigmine	Small molecule	Inhibitor	BNF	Side-effect	Common or very common	4	Tremor	No
P22303	CHEMBL2095233	ACES	Drugged	Selectivity group	CHEMBL636	Rivastigmine	Small molecule	Inhibitor	BNF	Side-effect	Common or very common	4	Nausea	No
P22303	CHEMBL2095233	ACES	Drugged	Selectivity group	CHEMBL636	Rivastigmine	Small molecule	Inhibitor	BNF	Side-effect	Common or very common	4	Malaise	No
P22303	CHEMBL2095233	ACES	Drugged	Selectivity group	CHEMBL636	Rivastigmine	Small molecule	Inhibitor	BNF	Indication	All	4	Mild to moderate dementia in alzheimer's disease	No
P22303	CHEMBL2095233	ACES	Drugged	Selectivity group	CHEMBL636	Rivastigmine	Small molecule	Inhibitor	BNF	Indication	All	4	Mild to moderate dementia in parkinson's disease	No
P22303	CHEMBL2095233	ACES	Drugged	Selectivity group	CHEMBL636	Rivastigmine	Small molecule	Inhibitor	BNF	Side-effect	Common or very common	4	Anxiety	No
P22303	CHEMBL2095233	ACES	Drugged	Selectivity group	CHEMBL636	Rivastigmine	Small molecule	Inhibitor	BNF	Side-effect	Common or very common	4	Appetite decreased	No
P22303	CHEMBL2095233	ACES	Drugged	Selectivity group	CHEMBL636	Rivastigmine	Small molecule	Inhibitor	BNF	Side-effect	Common or very common	4	Arrhythmias	Yes
P22303	CHEMBL2095233	ACES	Drugged	Selectivity group	CHEMBL636	Rivastigmine	Small molecule	Inhibitor	BNF	Side-effect	Common or very common	4	Asthenia	No
P22303	CHEMBL2095233	ACES	Drugged	Selectivity group	CHEMBL636	Rivastigmine	Small molecule	Inhibitor	BNF	Side-effect	Common or very common	4	Confusion	No
P22303	CHEMBL2095233	ACES	Drugged	Selectivity group	CHEMBL636	Rivastigmine	Small molecule	Inhibitor	BNF	Side-effect	Common or very common	4	Dehydration	No
P22303	CHEMBL2095233	ACES	Drugged	Selectivity group	CHEMBL636	Rivastigmine	Small molecule	Inhibitor	BNF	Side-effect	Common or very common	4	Depression	No
P22303	CHEMBL2095233	ACES	Drugged	Selectivity group	CHEMBL636	Rivastigmine	Small molecule	Inhibitor	BNF	Side-effect	Common or very common	4	Diarrhoea	No
P22303	CHEMBL2095233	ACES	Drugged	Selectivity group	CHEMBL636	Rivastigmine	Small molecule	Inhibitor	BNF	Side-effect	Common or very common	4	Movement disorder	No
P22303	CHEMBL2095233	ACES	Drugged	Selectivity group	CHEMBL636	Rivastigmine	Small molecule	Inhibitor	BNF	Side-effect	Common or very common	4	Dizziness	No
P22303	CHEMBL2095233	ACES	Drugged	Selectivity group	CHEMBL636	Rivastigmine	Small molecule	Inhibitor	BNF	Side-effect	Common or very common	4	Fall	No
P22303	CHEMBL2095233	ACES	Drugged	Selectivity group	CHEMBL636	Rivastigmine	Small molecule	Inhibitor	BNF	Side-effect	Common or very common	4	Gait abnormal	No
P22303	CHEMBL2095233	ACES	Drugged	Selectivity group	CHEMBL636	Rivastigmine	Small molecule	Inhibitor	BNF	Side-effect	Common or very common	4	Gastrointestinal discomfort	No
P22303	CHEMBL2095233	ACES	Drugged	Selectivity group	CHEMBL636	Rivastigmine	Small molecule	Inhibitor	BNF	Side-effect	Common or very common	4	Hallucination	No
P22303	CHEMBL2095233	ACES	Drugged	Selectivity group	CHEMBL636	Rivastigmine	Small molecule	Inhibitor	BNF	Side-effect	Common or very common	4	Headache	No
P22303	CHEMBL2095233	ACES	Drugged	Selectivity group	CHEMBL636	Rivastigmine	Small molecule	Inhibitor	BNF	Side-effect	Common or very common	4	Hyperhidrosis	No
P22303	CHEMBL2095233	ACES	Drugged	Selectivity group	CHEMBL636	Rivastigmine	Small molecule	Inhibitor	BNF	Side-effect	Common or very common	4	Hypersalivation	No
P22303	CHEMBL2095233	ACES	Drugged	Selectivity group	CHEMBL636	Rivastigmine	Small molecule	Inhibitor	BNF	Side-effect	Common or very common	4	Hypertension	Yes
P22303	CHEMBL2095233	ACES	Drugged	Selectivity group	CHEMBL636	Rivastigmine	Small molecule	Inhibitor	BNF	Side-effect	Common or very common	4	Syncope	No
P14621	-	ACYP2	Not yet druggable	-	-	-	-	-	-	-	-	-	-	No
P08319	CHEMBL2096668	ADH4	Druggable	Protein family	CHEMBL1909285	Nitrefazole	Small molecule	Inhibitor	ChEMBL	Indication	All	-	-	No
P08319	CHEMBL2990	ADH4	Druggable	Single protein	-	-	-	-	-	-	-	-	-	No
P50995	-	ANX11	Not yet druggable	-	-	-	-	-	-	-	-	-	-	No
P02654	-	APOC1	Not yet druggable	-	-	-	-	-	-	-	-	-	-	No
P02656	CHEMBL4523160	APOC3	Druggable	Single protein	-	-	-	-	-	-	-	-	-	No
P14415	CHEMBL2095186	AT1B2	Drugged	Protein complex group	CHEMBL1751	Digoxin	Small molecule	Inhibitor	ChEMBL	Indication	All	2	Cancers	No
P14415	CHEMBL2095186	AT1B2	Drugged	Protein complex group	CHEMBL1751	Digoxin	Small molecule	Inhibitor	BNF	Side-effect	Rare or very rare	4	Malaise	No
P14415	CHEMBL2095186	AT1B2	Drugged	Protein complex group	CHEMBL1751	Digoxin	Small molecule	Inhibitor	BNF	Side-effect	Rare or very rare	4	Psychosis	No
P14415	CHEMBL2095186	AT1B2	Drugged	Protein complex group	CHEMBL1751	Digoxin	Small molecule	Inhibitor	BNF	Side-effect	Rare or very rare	4	Thrombocytopenia	No
P14415	CHEMBL2095186	AT1B2	Drugged	Protein complex group	CHEMBL1751	Digoxin	Small molecule	Inhibitor	BNF	Side-effect	Uncommon	4	Depression	No
P14415	CHEMBL2095186	AT1B2	Drugged	Protein complex group	CHEMBL1751	Digoxin	Small molecule	Inhibitor	ChEMBL	Indication	All	1	Angiodema	No
P14415	CHEMBL2095186	AT1B2	Drugged	Protein complex group	CHEMBL1751	Digoxin	Small molecule	Inhibitor	ChEMBL	Indication	All	1	Substance-related disorder	No
P14415	CHEMBL2095186	AT1B2	Drugged	Protein complex group	CHEMBL1751	Digoxin	Small molecule	Inhibitor	ChEMBL	Indication	All	1	Hepatitis b, chronic	No
P14415	CHEMBL2095186	AT1B2	Drugged	Protein complex group	CHEMBL1751	Digoxin	Small molecule	Inhibitor	ChEMBL	Indication	All	1	Hiv infection	No
P14415	CHEMBL2095186	AT1B2	Drugged	Protein complex group	CHEMBL1751	Digoxin	Small molecule	Inhibitor	ChEMBL	Indication	All	1	Nausea	No
P14415	CHEMBL2095186	AT1B2	Drugged	Protein complex group	CHEMBL1751	Digoxin	Small molecule	Inhibitor	ChEMBL	Indication	All	1	Influenza, human	No
P14415	CHEMBL2095186	AT1B2	Drugged	Protein complex group	CHEMBL1751	Digoxin	Small molecule	Inhibitor	ChEMBL	Indication	All	1	Inflammation	No
P14415	CHEMBL2095186	AT1B2	Drugged	Protein complex group	CHEMBL1751	Digoxin	Small molecule	Inhibitor	ChEMBL	Indication	All	1	Infections	No
P14415	CHEMBL2095186	AT1B2	Drugged	Protein complex group	CHEMBL1751	Digoxin	Small molecule	Inhibitor	ChEMBL	Indication	All	1	Von hippel-lindau disease	No
P14415	CHEMBL2095186	AT1B2	Drugged	Protein complex group	CHEMBL1751	Digoxin	Small molecule	Inhibitor	ChEMBL	Indication	All	1	Hepatitis c	No
P14415	CHEMBL2095186	AT1B2	Drugged	Protein complex group	CHEMBL1751	Digoxin	Small molecule	Inhibitor	ChEMBL	Indication	All	1	Cancers	No
P14415	CHEMBL2095186	AT1B2	Drugged	Protein complex group	CHEMBL1751	Digoxin	Small molecule	Inhibitor	ChEMBL	Indication	All	1	Epilepsy	No
P14415	CHEMBL2095186	AT1B2	Drugged	Protein complex group	CHEMBL1751	Digoxin	Small molecule	Inhibitor	ChEMBL	Indication	All	1	Diabetes mellitus, type 2	No
P14415	CHEMBL2095186	AT1B2	Drugged	Protein complex group	CHEMBL1751	Digoxin	Small molecule	Inhibitor	ChEMBL	Indication	All	1	Diabetes mellitus	No
P14415	CHEMBL2095186	AT1B2	Drugged	Protein complex group	CHEMBL1751	Digoxin	Small molecule	Inhibitor	ChEMBL	Indication	All	1	Depressive disorder	No
P14415	CHEMBL2095186	AT1B2	Drugged	Protein complex group	CHEMBL1751	Digoxin	Small molecule	Inhibitor	ChEMBL	Indication	All	1	Cytomegalovirus infection	No
P14415	CHEMBL2095186	AT1B2	Drugged	Protein complex group	CHEMBL1751	Digoxin	Small molecule	Inhibitor	ChEMBL	Indication	All	1	Hypertension	Yes
P14415	CHEMBL2095186	AT1B2	Drugged	Protein complex group	CHEMBL254219	Digitoxin	Small molecule	Inhibitor	ChEMBL	Indication	All	4	Cardiovascular diseases	Yes
P14415	CHEMBL2095186	AT1B2	Drugged	Protein complex group	CHEMBL1614	Deslanoside	Small molecule	Inhibitor	ChEMBL	Indication	All	4	Cardiovascular diseases	Yes
P14415	CHEMBL2095186	AT1B2	Drugged	Protein complex group	CHEMBL1751	Digoxin	Small molecule	Inhibitor	ChEMBL	Indication	All	2	Arthritis	No
P14415	CHEMBL2095186	AT1B2	Drugged	Protein complex group	CHEMBL1751	Digoxin	Small molecule	Inhibitor	BNF	Side-effect	Rare or very rare	4	Headache	No
P14415	CHEMBL2095186	AT1B2	Drugged	Protein complex group	CHEMBL1751	Digoxin	Small molecule	Inhibitor	BNF	Side-effect	Rare or very rare	4	Gynaecomastia	No
P14415	CHEMBL2095186	AT1B2	Drugged	Protein complex group	CHEMBL254219	Digitoxin	Small molecule	Inhibitor	ChEMBL	Indication	All	2	Cystic fibrosis	No
P14415	CHEMBL2095186	AT1B2	Drugged	Protein complex group	CHEMBL1751	Digoxin	Small molecule	Inhibitor	BNF	Side-effect	Rare or very rare	4	Confusion	No
P14415	CHEMBL2095186	AT1B2	Drugged	Protein complex group	CHEMBL1751	Digoxin	Small molecule	Inhibitor	ChEMBL	Indication	All	2	Keratosis, actinic	No
P14415	CHEMBL2095186	AT1B2	Drugged	Protein complex group	CHEMBL1751	Digoxin	Small molecule	Inhibitor	BNF	Side-effect	Rare or very rare	4	Gastrointestinal disorder	No
P14415	CHEMBL2095186	AT1B2	Drugged	Protein complex group	CHEMBL1751	Digoxin	Small molecule	Inhibitor	ChEMBL	Indication	All	2	Non-alcoholic fatty liver disease	No
P14415	CHEMBL2095186	AT1B2	Drugged	Protein complex group	CHEMBL1751	Digoxin	Small molecule	Inhibitor	ChEMBL	Indication	All	3	Tachycardia	Yes
P14415	CHEMBL2095186	AT1B2	Drugged	Protein complex group	CHEMBL1751	Digoxin	Small molecule	Inhibitor	ChEMBL	Indication	All	4	Atrial fibrillation	Yes
P14415	CHEMBL2095186	AT1B2	Drugged	Protein complex group	CHEMBL1751	Digoxin	Small molecule	Inhibitor	ChEMBL	Indication	All	4	Heart failure	Yes
P14415	CHEMBL2095186	AT1B2	Drugged	Protein complex group	CHEMBL3545057	Acetyldigitoxin	Small molecule	Inhibitor	ChEMBL	Indication	All	4	Cardiovascular diseases	Yes
P14415	CHEMBL2095186	AT1B2	Drugged	Protein complex group	CHEMBL2093999	Istaroxime	Small molecule	Inhibitor	ChEMBL	Indication	All	2	Heart failure	Yes
P14415	CHEMBL2095186	AT1B2	Drugged	Protein complex group	CHEMBL2093999	Istaroxime	Small molecule	Inhibitor	ChEMBL	Indication	All	2	Shock	No
P14415	CHEMBL2095186	AT1B2	Drugged	Protein complex group	CHEMBL506569	Lanatoside c	Small molecule	Inhibitor	ChEMBL	Indication	All	4	Cardiovascular diseases	Yes
P14415	CHEMBL2095186	AT1B2	Drugged	Protein complex group	CHEMBL1751	Digoxin	Small molecule	Inhibitor	BNF	Indication	All	4	Emergency loading dose, for atrial fibrillation or flutter	Yes
P14415	CHEMBL2095186	AT1B2	Drugged	Protein complex group	CHEMBL1751	Digoxin	Small molecule	Inhibitor	BNF	Indication	All	4	Heart failure	No
P14415	CHEMBL2095186	AT1B2	Drugged	Protein complex group	CHEMBL1751	Digoxin	Small molecule	Inhibitor	BNF	Indication	All	4	Maintenance, for atrial fibrillation or flutter	No
P14415	CHEMBL2095186	AT1B2	Drugged	Protein complex group	CHEMBL1751	Digoxin	Small molecule	Inhibitor	ChEMBL	Indication	All	4	Cardiovascular diseases	Yes
P14415	CHEMBL2095186	AT1B2	Drugged	Protein complex group	CHEMBL1751	Digoxin	Small molecule	Inhibitor	BNF	Side-effect	Common or very common	4	Arrhythmias	Yes
P14415	CHEMBL2095186	AT1B2	Drugged	Protein complex group	CHEMBL1751	Digoxin	Small molecule	Inhibitor	BNF	Side-effect	Rare or very rare	4	Appetite decreased	No
P14415	CHEMBL2095186	AT1B2	Drugged	Protein complex group	CHEMBL1751	Digoxin	Small molecule	Inhibitor	BNF	Indication	All	4	Rapid digitalisation, for atrial fibrillation or flutter	Yes
P14415	CHEMBL2095186	AT1B2	Drugged	Protein complex group	CHEMBL1751	Digoxin	Small molecule	Inhibitor	BNF	Side-effect	Rare or very rare	4	Asthenia	No
P14415	CHEMBL2095186	AT1B2	Drugged	Protein complex group	CHEMBL1751	Digoxin	Small molecule	Inhibitor	BNF	Side-effect	Common or very common	4	Vomiting	No
P14415	CHEMBL2095186	AT1B2	Drugged	Protein complex group	CHEMBL1751	Digoxin	Small molecule	Inhibitor	BNF	Side-effect	Common or very common	4	Skin reactions	No
P14415	CHEMBL2095186	AT1B2	Drugged	Protein complex group	CHEMBL1751	Digoxin	Small molecule	Inhibitor	BNF	Side-effect	Common or very common	4	Vision disorder	No
P14415	CHEMBL2095186	AT1B2	Drugged	Protein complex group	CHEMBL1751	Digoxin	Small molecule	Inhibitor	BNF	Side-effect	Common or very common	4	Eosinophilia	No
P14415	CHEMBL2095186	AT1B2	Drugged	Protein complex group	CHEMBL1751	Digoxin	Small molecule	Inhibitor	BNF	Side-effect	Common or very common	4	Dizziness	No
P14415	CHEMBL2095186	AT1B2	Drugged	Protein complex group	CHEMBL1751	Digoxin	Small molecule	Inhibitor	BNF	Side-effect	Common or very common	4	Diarrhoea	No
P14415	CHEMBL2095186	AT1B2	Drugged	Protein complex group	CHEMBL1751	Digoxin	Small molecule	Inhibitor	BNF	Side-effect	Common or very common	4	Cerebral impairment	No
P14415	CHEMBL2095186	AT1B2	Drugged	Protein complex group	CHEMBL1751	Digoxin	Small molecule	Inhibitor	BNF	Side-effect	Common or very common	4	Cardiac conduction disorder	Yes
P14415	CHEMBL2095186	AT1B2	Drugged	Protein complex group	CHEMBL1751	Digoxin	Small molecule	Inhibitor	BNF	Side-effect	Common or very common	4	Nausea	No
O75882	-	ATRN	Not yet druggable	-	-	-	-	-	-	-	-	-	-	No
O75973	-	C1QRF	Not yet druggable	-	-	-	-	-	-	-	-	-	-	No
P43155	CHEMBL3184	CACP	Drugged	Single protein	CHEMBL1149	Levocarnitine	Small molecule	-	ChEMBL	Indication	All	3	Cytomegalovirus infection	No
P43155	CHEMBL3184	CACP	Drugged	Single protein	CHEMBL1149	Levocarnitine	Small molecule	-	ChEMBL	Indication	All	3	Hyperthyroidism	No
P43155	CHEMBL3184	CACP	Drugged	Single protein	CHEMBL1149	Levocarnitine	Small molecule	-	ChEMBL	Indication	All	0.5	Respiratory insufficiency	No
P43155	CHEMBL3184	CACP	Drugged	Single protein	CHEMBL1149	Levocarnitine	Small molecule	-	ChEMBL	Indication	All	2	Heart failure	Yes
P43155	CHEMBL3184	CACP	Drugged	Single protein	CHEMBL1149	Levocarnitine	Small molecule	-	ChEMBL	Indication	All	3	Sarcopenia	No
P43155	CHEMBL3184	CACP	Drugged	Single protein	CHEMBL1149	Levocarnitine	Small molecule	-	ChEMBL	Indication	All	4	Muscle weakness	No
P43155	CHEMBL3184	CACP	Drugged	Single protein	CHEMBL1149	Levocarnitine	Small molecule	-	ChEMBL	Indication	All	2	Cancers	No
P43155	CHEMBL3184	CACP	Drugged	Single protein	CHEMBL1149	Levocarnitine	Small molecule	-	ChEMBL	Indication	All	3	Hiv infection	No
P43155	CHEMBL3184	CACP	Drugged	Single protein	CHEMBL1149	Levocarnitine	Small molecule	-	ChEMBL	Indication	All	4	Brain diseases	No
P43155	CHEMBL3184	CACP	Drugged	Single protein	CHEMBL1149	Levocarnitine	Small molecule	-	ChEMBL	Indication	All	2	Acquired immunodeficiency syndrome	No
P43155	CHEMBL3184	CACP	Drugged	Single protein	CHEMBL1149	Levocarnitine	Small molecule	-	ChEMBL	Indication	All	3	Multiple sclerosis	No
P43155	CHEMBL3184	CACP	Drugged	Single protein	CHEMBL1149	Levocarnitine	Small molecule	-	ChEMBL	Indication	All	3	Cancers	No
P43155	CHEMBL3184	CACP	Drugged	Single protein	CHEMBL1149	Levocarnitine	Small molecule	-	ChEMBL	Indication	All	2	Spinal cord injuries	No
P43155	CHEMBL3184	CACP	Drugged	Single protein	CHEMBL1149	Levocarnitine	Small molecule	-	ChEMBL	Indication	All	3	Lipid metabolism disorder	No
P43155	CHEMBL3184	CACP	Drugged	Single protein	CHEMBL1149	Levocarnitine	Small molecule	-	ChEMBL	Indication	All	2	Anemia	No
P43155	CHEMBL3184	CACP	Drugged	Single protein	CHEMBL1149	Levocarnitine	Small molecule	-	ChEMBL	Indication	All	4	Kidney failure, chronic	No
P43155	CHEMBL3184	CACP	Drugged	Single protein	CHEMBL1149	Levocarnitine	Small molecule	-	ChEMBL	Indication	All	2	Muscle cramp	No
P43155	CHEMBL3184	CACP	Drugged	Single protein	CHEMBL1149	Levocarnitine	Small molecule	-	ChEMBL	Indication	All	2	Diabetes mellitus, type 2	No
P43155	CHEMBL3184	CACP	Drugged	Single protein	CHEMBL1149	Levocarnitine	Small molecule	-	ChEMBL	Indication	All	3	Acute kidney injury	No
P43155	CHEMBL3184	CACP	Drugged	Single protein	CHEMBL1149	Levocarnitine	Small molecule	-	ChEMBL	Indication	All	3	Atrial fibrillation	Yes
P43155	CHEMBL3184	CACP	Drugged	Single protein	CHEMBL1149	Levocarnitine	Small molecule	-	ChEMBL	Indication	All	2	Polycystic ovary syndrome	No
P43155	CHEMBL3184	CACP	Drugged	Single protein	CHEMBL1149	Levocarnitine	Small molecule	-	ChEMBL	Indication	All	3	Peripheral arterial disease	No
P43155	CHEMBL3184	CACP	Drugged	Single protein	CHEMBL1149	Levocarnitine	Small molecule	-	ChEMBL	Indication	All	2	Renal insufficiency	No
P43155	CHEMBL3184	CACP	Drugged	Single protein	CHEMBL1149	Levocarnitine	Small molecule	-	ChEMBL	Indication	All	3	Muscular atrophy, spinal	No
P43155	CHEMBL3184	CACP	Drugged	Single protein	CHEMBL1149	Levocarnitine	Small molecule	-	ChEMBL	Indication	All	1	Shock, septic	No
P43155	CHEMBL3184	CACP	Drugged	Single protein	CHEMBL1149	Levocarnitine	Small molecule	-	ChEMBL	Indication	All	2	Non-alcoholic fatty liver disease	No
P43155	CHEMBL3184	CACP	Drugged	Single protein	CHEMBL1149	Levocarnitine	Small molecule	-	ChEMBL	Indication	All	3	Pyelonephritis	No
P17655	CHEMBL2382	CAN2	Drugged	Single protein	CHEMBL325041	Bortezomib	Small molecule	Inhibitor	ChEMBL	Indication	All	3	Plasmacytoma	No
P17655	CHEMBL2382	CAN2	Drugged	Single protein	CHEMBL325041	Bortezomib	Small molecule	Inhibitor	ChEMBL	Indication	All	3	Cancers	No
P17655	CHEMBL2382	CAN2	Drugged	Single protein	CHEMBL325041	Bortezomib	Small molecule	Inhibitor	ChEMBL	Indication	All	2	Cancers	No
P17655	CHEMBL2382	CAN2	Drugged	Single protein	CHEMBL325041	Bortezomib	Small molecule	Inhibitor	ChEMBL	Indication	All	1	Cancers	No
P17655	CHEMBL2382	CAN2	Drugged	Single protein	CHEMBL325041	Bortezomib	Small molecule	Inhibitor	ChEMBL	Indication	All	3	Amyloidosis, familial	No
P17655	CHEMBL2382	CAN2	Drugged	Single protein	CHEMBL325041	Bortezomib	Small molecule	Inhibitor	ChEMBL	Indication	All	2	Lymphoproliferative disorder	No
P17655	CHEMBL2382	CAN2	Drugged	Single protein	CHEMBL325041	Bortezomib	Small molecule	Inhibitor	ChEMBL	Indication	All	3	Renal insufficiency	No
P17655	CHEMBL2382	CAN2	Drugged	Single protein	CHEMBL325041	Bortezomib	Small molecule	Inhibitor	ChEMBL	Indication	All	2	Immune system diseases	No
P17655	CHEMBL2382	CAN2	Drugged	Single protein	CHEMBL325041	Bortezomib	Small molecule	Inhibitor	ChEMBL	Indication	All	4	Cancers	No
P17655	CHEMBL2382	CAN2	Drugged	Single protein	CHEMBL451887	Carfilzomib	Protein	Inhibitor	ChEMBL	Indication	All	1	Immunoglobulin light-chain amyloidosis	No
P17655	CHEMBL2382	CAN2	Drugged	Single protein	CHEMBL451887	Carfilzomib	Protein	Inhibitor	ChEMBL	Indication	All	3	Waldenstrom macroglobulinemia	No
P17655	CHEMBL2382	CAN2	Drugged	Single protein	CHEMBL451887	Carfilzomib	Protein	Inhibitor	ChEMBL	Indication	All	1	Hodgkin disease	No
P17655	CHEMBL2382	CAN2	Drugged	Single protein	CHEMBL451887	Carfilzomib	Protein	Inhibitor	ChEMBL	Indication	All	1	Sezary syndrome	No
P17655	CHEMBL2382	CAN2	Drugged	Single protein	CHEMBL451887	Carfilzomib	Protein	Inhibitor	ChEMBL	Indication	All	1	Plasmacytoma	No
P17655	CHEMBL2382	CAN2	Drugged	Single protein	CHEMBL451887	Carfilzomib	Protein	Inhibitor	ChEMBL	Indication	All	1	Amyloidosis	No
P17655	CHEMBL2382	CAN2	Drugged	Single protein	CHEMBL451887	Carfilzomib	Protein	Inhibitor	ChEMBL	Indication	All	2	Cancers	No
P17655	CHEMBL2382	CAN2	Drugged	Single protein	CHEMBL451887	Carfilzomib	Protein	Inhibitor	ChEMBL	Indication	All	1	Cancers	No
P17655	CHEMBL2382	CAN2	Drugged	Single protein	CHEMBL325041	Bortezomib	Small molecule	Inhibitor	ChEMBL	Indication	All	2	Hodgkin disease	No
P17655	CHEMBL2382	CAN2	Drugged	Single protein	CHEMBL451887	Carfilzomib	Protein	Inhibitor	ChEMBL	Indication	All	4	Cancers	No
P17655	CHEMBL2382	CAN2	Drugged	Single protein	CHEMBL325041	Bortezomib	Small molecule	Inhibitor	ChEMBL	Indication	All	2	Bronchiolitis obliterans	No
P17655	CHEMBL2382	CAN2	Drugged	Single protein	CHEMBL325041	Bortezomib	Small molecule	Inhibitor	ChEMBL	Indication	All	3	Waldenstrom macroglobulinemia	No
P17655	CHEMBL2382	CAN2	Drugged	Single protein	CHEMBL325041	Bortezomib	Small molecule	Inhibitor	ChEMBL	Indication	All	1	Immunoblastic lymphadenopathy	No
P17655	CHEMBL2382	CAN2	Drugged	Single protein	CHEMBL451887	Carfilzomib	Protein	Inhibitor	ChEMBL	Indication	All	1	Mycosis fungoides	No
P17655	CHEMBL2382	CAN2	Drugged	Single protein	CHEMBL325041	Bortezomib	Small molecule	Inhibitor	ChEMBL	Indication	All	1	Sezary syndrome	No
P17655	CHEMBL2382	CAN2	Drugged	Single protein	CHEMBL325041	Bortezomib	Small molecule	Inhibitor	ChEMBL	Indication	All	3	Immunoglobulin light-chain amyloidosis	No
P17655	CHEMBL2382	CAN2	Drugged	Single protein	CHEMBL325041	Bortezomib	Small molecule	Inhibitor	ChEMBL	Indication	All	2	Graft vs host disease	No
P17655	CHEMBL2382	CAN2	Drugged	Single protein	CHEMBL325041	Bortezomib	Small molecule	Inhibitor	ChEMBL	Indication	All	2	Red-cell aplasia, pure	No
P17655	CHEMBL2382	CAN2	Drugged	Single protein	CHEMBL325041	Bortezomib	Small molecule	Inhibitor	ChEMBL	Indication	All	2	Neuromyelitis optica	No
P17655	CHEMBL2382	CAN2	Drugged	Single protein	CHEMBL325041	Bortezomib	Small molecule	Inhibitor	ChEMBL	Indication	All	3	Amyloidosis	No
P17655	CHEMBL2382	CAN2	Drugged	Single protein	CHEMBL325041	Bortezomib	Small molecule	Inhibitor	ChEMBL	Indication	All	1	Smoldering multiple myeloma	No
P17655	CHEMBL2382	CAN2	Drugged	Single protein	CHEMBL325041	Bortezomib	Small molecule	Inhibitor	ChEMBL	Indication	All	0.5	Myeloproliferative disorder	No
P17655	CHEMBL2382	CAN2	Drugged	Single protein	CHEMBL325041	Bortezomib	Small molecule	Inhibitor	ChEMBL	Indication	All	3	Purpura, thrombocytopenic, idiopathic	No
P17655	CHEMBL2382	CAN2	Drugged	Single protein	CHEMBL325041	Bortezomib	Small molecule	Inhibitor	ChEMBL	Indication	All	2	Castleman disease	No
P17655	CHEMBL2382	CAN2	Drugged	Single protein	CHEMBL325041	Bortezomib	Small molecule	Inhibitor	ChEMBL	Indication	All	1	Uremia	No
P17655	CHEMBL2382	CAN2	Drugged	Single protein	CHEMBL325041	Bortezomib	Small molecule	Inhibitor	ChEMBL	Indication	All	2	Encephalitis, japanese	No
P17655	CHEMBL2382	CAN2	Drugged	Single protein	CHEMBL325041	Bortezomib	Small molecule	Inhibitor	ChEMBL	Indication	All	1	Mycosis fungoides	No
P17655	CHEMBL2382	CAN2	Drugged	Single protein	CHEMBL325041	Bortezomib	Small molecule	Inhibitor	ChEMBL	Indication	All	1	Anemia	No
Q9UBX1	CHEMBL2517	CATF	Drugged	Single protein	CHEMBL231813	Telaprevir	Protein	Inhibitor	ChEMBL	Indication	All	3	Infections	No
Q9UBX1	CHEMBL2517	CATF	Drugged	Single protein	CHEMBL218394	Boceprevir	Small molecule	Inhibitor	ChEMBL	Indication	All	3	Hepatitis c	No
Q9UBX1	CHEMBL2517	CATF	Drugged	Single protein	CHEMBL231813	Telaprevir	Protein	Inhibitor	ChEMBL	Indication	All	4	Virus diseases	No
Q9UBX1	CHEMBL2517	CATF	Drugged	Single protein	CHEMBL231813	Telaprevir	Protein	Inhibitor	ChEMBL	Indication	All	1	Liver diseases	No
Q9UBX1	CHEMBL2517	CATF	Drugged	Single protein	CHEMBL231813	Telaprevir	Protein	Inhibitor	ChEMBL	Indication	All	3	Hepatitis c	No
Q9UBX1	CHEMBL2517	CATF	Drugged	Single protein	CHEMBL231813	Telaprevir	Protein	Inhibitor	ChEMBL	Indication	All	2	Thrombocytopenia	No
Q9UBX1	CHEMBL2517	CATF	Drugged	Single protein	CHEMBL218394	Boceprevir	Small molecule	Inhibitor	ChEMBL	Indication	All	4	Virus diseases	No
Q9UBX1	CHEMBL2517	CATF	Drugged	Single protein	CHEMBL218394	Boceprevir	Small molecule	Inhibitor	ChEMBL	Indication	All	1	Thrombocytopenia	No
Q9UBX1	CHEMBL2517	CATF	Drugged	Single protein	CHEMBL231813	Telaprevir	Protein	Inhibitor	ChEMBL	Indication	All	3	Hiv infection	No
Q9UBX1	CHEMBL2517	CATF	Drugged	Single protein	CHEMBL218394	Boceprevir	Small molecule	Inhibitor	ChEMBL	Indication	All	4	Hepatitis c	No
Q96EE4	-	CC126	Not yet druggable	-	-	-	-	-	-	-	-	-	-	No
P80075	-	CCL8	Not yet druggable	-	-	-	-	-	-	-	-	-	-	No
Q9NZK5	-	CECR1	Not yet druggable	-	-	-	-	-	-	-	-	-	-	No
P19835	CHEMBL3219	CEL	Drugged	Single protein	CHEMBL175247	Orlistat	Small molecule	Inhibitor	ChEMBL	Indication	All	3	Infertility	No
P19835	CHEMBL3219	CEL	Drugged	Single protein	CHEMBL175247	Orlistat	Small molecule	Inhibitor	ChEMBL	Indication	All	1	Metabolic syndrome	No
P19835	CHEMBL3219	CEL	Drugged	Single protein	CHEMBL175247	Orlistat	Small molecule	Inhibitor	ChEMBL	Indication	All	2	Hyperlipoproteinemia type i	No
P19835	CHEMBL3219	CEL	Drugged	Single protein	CHEMBL175247	Orlistat	Small molecule	Inhibitor	ChEMBL	Indication	All	4	Obesity	No
P19835	CHEMBL3219	CEL	Drugged	Single protein	CHEMBL175247	Orlistat	Small molecule	Inhibitor	ChEMBL	Indication	All	2	Polycystic ovary syndrome	No
Q5QGZ9	-	CL12A	Not yet druggable	-	-	-	-	-	-	-	-	-	-	No
P09543	-	CN37	Not yet druggable	-	-	-	-	-	-	-	-	-	-	No
Q8WW22	-	DNJA4	Not yet druggable	-	-	-	-	-	-	-	-	-	-	No
P16444	CHEMBL1989	DPEP1	Drugged	Single protein	CHEMBL766	Cilastatin	Small molecule	Inhibitor	BNF	Side-effect	Rare or very rare	4	Encephalopathy	No
P16444	CHEMBL1989	DPEP1	Drugged	Single protein	CHEMBL766	Cilastatin	Small molecule	Inhibitor	BNF	Side-effect	Common or very common	4	Eosinophilia	No
P16444	CHEMBL1989	DPEP1	Drugged	Single protein	CHEMBL766	Cilastatin	Small molecule	Inhibitor	BNF	Side-effect	Common or very common	4	Nausea	No
P16444	CHEMBL1989	DPEP1	Drugged	Single protein	CHEMBL766	Cilastatin	Small molecule	Inhibitor	BNF	Side-effect	Common or very common	4	Skin reactions	No
P16444	CHEMBL1989	DPEP1	Drugged	Single protein	CHEMBL766	Cilastatin	Small molecule	Inhibitor	BNF	Side-effect	Common or very common	4	Thrombophlebitis	No
P16444	CHEMBL1989	DPEP1	Drugged	Single protein	CHEMBL766	Cilastatin	Small molecule	Inhibitor	BNF	Side-effect	Common or very common	4	Vomiting	No
P16444	CHEMBL1989	DPEP1	Drugged	Single protein	CHEMBL766	Cilastatin	Small molecule	Inhibitor	BNF	Side-effect	Not known	4	Agitation	No
P16444	CHEMBL1989	DPEP1	Drugged	Single protein	CHEMBL766	Cilastatin	Small molecule	Inhibitor	BNF	Side-effect	Rare or very rare	4	Flushing	No
P16444	CHEMBL1989	DPEP1	Drugged	Single protein	CHEMBL766	Cilastatin	Small molecule	Inhibitor	BNF	Side-effect	Rare or very rare	4	Agranulocytosis	No
P16444	CHEMBL1989	DPEP1	Drugged	Single protein	CHEMBL766	Cilastatin	Small molecule	Inhibitor	BNF	Side-effect	Rare or very rare	4	Angiodema	No
P16444	CHEMBL1989	DPEP1	Drugged	Single protein	CHEMBL766	Cilastatin	Small molecule	Inhibitor	BNF	Side-effect	Rare or very rare	4	Antibiotic associated colitis	No
P16444	CHEMBL1989	DPEP1	Drugged	Single protein	CHEMBL766	Cilastatin	Small molecule	Inhibitor	BNF	Side-effect	Rare or very rare	4	Chest discomfort	Yes
P16444	CHEMBL1989	DPEP1	Drugged	Single protein	CHEMBL766	Cilastatin	Small molecule	Inhibitor	BNF	Side-effect	Rare or very rare	4	Colitis hemorrhagic	No
P16444	CHEMBL1989	DPEP1	Drugged	Single protein	CHEMBL766	Cilastatin	Small molecule	Inhibitor	BNF	Side-effect	Common or very common	4	Diarrhoea	No
P16444	CHEMBL1989	DPEP1	Drugged	Single protein	CHEMBL766	Cilastatin	Small molecule	Inhibitor	BNF	Side-effect	Rare or very rare	4	Dyspnoea	No
P16444	CHEMBL1989	DPEP1	Drugged	Single protein	CHEMBL766	Cilastatin	Small molecule	Inhibitor	BNF	Side-effect	Rare or very rare	4	Anaphylactic reaction	No
P16444	CHEMBL1989	DPEP1	Drugged	Single protein	CHEMBL766	Cilastatin	Small molecule	Inhibitor	BNF	Side-effect	Rare or very rare	4	Cyanosis	No
P16444	CHEMBL1989	DPEP1	Drugged	Single protein	CHEMBL766	Cilastatin	Small molecule	Inhibitor	BNF	Indication	All	4	Empirical treatment of infection in febrile patients with neutropenia	No
P16444	CHEMBL1989	DPEP1	Drugged	Single protein	CHEMBL766	Cilastatin	Small molecule	Inhibitor	BNF	Indication	All	4	Infection caused by	No
P16444	CHEMBL1989	DPEP1	Drugged	Single protein	CHEMBL1201057	Cilastatin sodium	Small molecule	Inhibitor	ChEMBL	Indication	All	4	Pneumonia	No
P16444	CHEMBL1989	DPEP1	Drugged	Single protein	CHEMBL1201057	Cilastatin sodium	Small molecule	Inhibitor	ChEMBL	Indication	All	4	Urinary tract infection	No
P16444	CHEMBL1989	DPEP1	Drugged	Single protein	CHEMBL1201057	Cilastatin sodium	Small molecule	Inhibitor	ChEMBL	Indication	All	4	Sepsis	No
P16444	CHEMBL1989	DPEP1	Drugged	Single protein	CHEMBL1201057	Cilastatin sodium	Small molecule	Inhibitor	ChEMBL	Indication	All	4	Intraabdominal infection	No
P16444	CHEMBL1989	DPEP1	Drugged	Single protein	CHEMBL766	Cilastatin	Small molecule	Inhibitor	ChEMBL	Indication	All	0.5	Osteomyelitis	No
P16444	CHEMBL1989	DPEP1	Drugged	Single protein	CHEMBL766	Cilastatin	Small molecule	Inhibitor	ChEMBL	Indication	All	1	Sepsis	No
P16444	CHEMBL1989	DPEP1	Drugged	Single protein	CHEMBL766	Cilastatin	Small molecule	Inhibitor	ChEMBL	Indication	All	2	Infections	No
P16444	CHEMBL1989	DPEP1	Drugged	Single protein	CHEMBL766	Cilastatin	Small molecule	Inhibitor	ChEMBL	Indication	All	2	Urinary tract infection	No
P16444	CHEMBL1989	DPEP1	Drugged	Single protein	CHEMBL766	Cilastatin	Small molecule	Inhibitor	ChEMBL	Indication	All	3	Bacterial infection	No
P16444	CHEMBL1989	DPEP1	Drugged	Single protein	CHEMBL766	Cilastatin	Small molecule	Inhibitor	ChEMBL	Indication	All	3	Pyelonephritis	No
P16444	CHEMBL1989	DPEP1	Drugged	Single protein	CHEMBL766	Cilastatin	Small molecule	Inhibitor	ChEMBL	Indication	All	3	Pneumonia	No
P16444	CHEMBL1989	DPEP1	Drugged	Single protein	CHEMBL766	Cilastatin	Small molecule	Inhibitor	BNF	Indication	All	4	Or other less sensitive organisms	No
P16444	CHEMBL1989	DPEP1	Drugged	Single protein	CHEMBL766	Cilastatin	Small molecule	Inhibitor	BNF	Indication	All	4	Aerobic and anaerobic gram-positive and gram-negative infection	No
P16444	CHEMBL1989	DPEP1	Drugged	Single protein	CHEMBL766	Cilastatin	Small molecule	Inhibitor	BNF	Side-effect	Rare or very rare	4	Focal tremor	No
P16444	CHEMBL1989	DPEP1	Drugged	Single protein	CHEMBL766	Cilastatin	Small molecule	Inhibitor	BNF	Indication	All	4	Hospital-acquired septicemia	No
P16444	CHEMBL1989	DPEP1	Drugged	Single protein	CHEMBL766	Cilastatin	Small molecule	Inhibitor	BNF	Indication	All	4	Life-threatening infection	No
P16444	CHEMBL1989	DPEP1	Drugged	Single protein	CHEMBL766	Cilastatin	Small molecule	Inhibitor	BNF	Side-effect	Rare or very rare	4	Gastrointestinal discomfort	No
P16444	CHEMBL1989	DPEP1	Drugged	Single protein	CHEMBL766	Cilastatin	Small molecule	Inhibitor	BNF	Side-effect	Rare or very rare	4	Hyperhidrosis	No
P16444	CHEMBL1989	DPEP1	Drugged	Single protein	CHEMBL766	Cilastatin	Small molecule	Inhibitor	BNF	Side-effect	Rare or very rare	4	Headache	No
P16444	CHEMBL1989	DPEP1	Drugged	Single protein	CHEMBL766	Cilastatin	Small molecule	Inhibitor	BNF	Side-effect	Rare or very rare	4	Urine discolouration	No
P16444	CHEMBL1989	DPEP1	Drugged	Single protein	CHEMBL766	Cilastatin	Small molecule	Inhibitor	BNF	Side-effect	Rare or very rare	4	Vertigo	No
P16444	CHEMBL1989	DPEP1	Drugged	Single protein	CHEMBL766	Cilastatin	Small molecule	Inhibitor	BNF	Side-effect	Uncommon	4	Bone marrow disorder	No
P16444	CHEMBL1989	DPEP1	Drugged	Single protein	CHEMBL766	Cilastatin	Small molecule	Inhibitor	BNF	Side-effect	Uncommon	4	Confusion	No
P16444	CHEMBL1989	DPEP1	Drugged	Single protein	CHEMBL766	Cilastatin	Small molecule	Inhibitor	BNF	Side-effect	Uncommon	4	Dizziness	No
P16444	CHEMBL1989	DPEP1	Drugged	Single protein	CHEMBL766	Cilastatin	Small molecule	Inhibitor	BNF	Side-effect	Uncommon	4	Drowsiness	No
P16444	CHEMBL1989	DPEP1	Drugged	Single protein	CHEMBL766	Cilastatin	Small molecule	Inhibitor	BNF	Side-effect	Uncommon	4	Hallucination	No
P16444	CHEMBL1989	DPEP1	Drugged	Single protein	CHEMBL766	Cilastatin	Small molecule	Inhibitor	BNF	Side-effect	Uncommon	4	Hypotension	No
P16444	CHEMBL1989	DPEP1	Drugged	Single protein	CHEMBL766	Cilastatin	Small molecule	Inhibitor	BNF	Side-effect	Uncommon	4	Leucopenia	No
P16444	CHEMBL1989	DPEP1	Drugged	Single protein	CHEMBL766	Cilastatin	Small molecule	Inhibitor	BNF	Side-effect	Uncommon	4	Movement disorder	No
P16444	CHEMBL1989	DPEP1	Drugged	Single protein	CHEMBL766	Cilastatin	Small molecule	Inhibitor	BNF	Side-effect	Uncommon	4	Psychiatric disorder	No
P16444	CHEMBL1989	DPEP1	Drugged	Single protein	CHEMBL766	Cilastatin	Small molecule	Inhibitor	BNF	Side-effect	Uncommon	4	Seizure	No
P16444	CHEMBL1989	DPEP1	Drugged	Single protein	CHEMBL766	Cilastatin	Small molecule	Inhibitor	BNF	Side-effect	Uncommon	4	Thrombocytopenia	No
P16444	CHEMBL1989	DPEP1	Drugged	Single protein	CHEMBL766	Cilastatin	Small molecule	Inhibitor	BNF	Side-effect	Uncommon	4	Thrombocytosis	No
P16444	CHEMBL1989	DPEP1	Drugged	Single protein	CHEMBL766	Cilastatin	Small molecule	Inhibitor	BNF	Indication	All	4	Aerobic gram-negative infection	No
P16444	CHEMBL1989	DPEP1	Drugged	Single protein	CHEMBL766	Cilastatin	Small molecule	Inhibitor	BNF	Side-effect	Rare or very rare	4	Tooth discolouration	No
P16444	CHEMBL1989	DPEP1	Drugged	Single protein	CHEMBL766	Cilastatin	Small molecule	Inhibitor	BNF	Side-effect	Rare or very rare	4	Anemia	No
P16444	CHEMBL1989	DPEP1	Drugged	Single protein	CHEMBL766	Cilastatin	Small molecule	Inhibitor	BNF	Side-effect	Rare or very rare	4	Tongue discolouration	No
P16444	CHEMBL1989	DPEP1	Drugged	Single protein	CHEMBL766	Cilastatin	Small molecule	Inhibitor	BNF	Side-effect	Rare or very rare	4	Taste altered	No
P16444	CHEMBL1989	DPEP1	Drugged	Single protein	CHEMBL766	Cilastatin	Small molecule	Inhibitor	BNF	Side-effect	Rare or very rare	4	Hearing loss	No
P16444	CHEMBL1989	DPEP1	Drugged	Single protein	CHEMBL766	Cilastatin	Small molecule	Inhibitor	BNF	Side-effect	Rare or very rare	4	Hepatic disorder	No
P16444	CHEMBL1989	DPEP1	Drugged	Single protein	CHEMBL1201057	Cilastatin sodium	Small molecule	Inhibitor	ChEMBL	Indication	All	4	Infections	No
P16444	CHEMBL1989	DPEP1	Drugged	Single protein	CHEMBL766	Cilastatin	Small molecule	Inhibitor	BNF	Side-effect	Rare or very rare	4	Hyperventilation	No
P16444	CHEMBL1989	DPEP1	Drugged	Single protein	CHEMBL766	Cilastatin	Small molecule	Inhibitor	BNF	Side-effect	Rare or very rare	4	Increased risk of infection	No
P16444	CHEMBL1989	DPEP1	Drugged	Single protein	CHEMBL766	Cilastatin	Small molecule	Inhibitor	BNF	Side-effect	Rare or very rare	4	Myasthenia gravis	No
P16444	CHEMBL1989	DPEP1	Drugged	Single protein	CHEMBL766	Cilastatin	Small molecule	Inhibitor	BNF	Side-effect	Rare or very rare	4	Oral disorder	No
P16444	CHEMBL1989	DPEP1	Drugged	Single protein	CHEMBL766	Cilastatin	Small molecule	Inhibitor	BNF	Side-effect	Rare or very rare	4	Palpitations	Yes
P16444	CHEMBL1989	DPEP1	Drugged	Single protein	CHEMBL766	Cilastatin	Small molecule	Inhibitor	BNF	Side-effect	Rare or very rare	4	Paraesthesia	No
P16444	CHEMBL1989	DPEP1	Drugged	Single protein	CHEMBL766	Cilastatin	Small molecule	Inhibitor	BNF	Side-effect	Rare or very rare	4	Polyarthralgia	No
P16444	CHEMBL1989	DPEP1	Drugged	Single protein	CHEMBL766	Cilastatin	Small molecule	Inhibitor	BNF	Side-effect	Rare or very rare	4	Polyuria	No
P16444	CHEMBL1989	DPEP1	Drugged	Single protein	CHEMBL766	Cilastatin	Small molecule	Inhibitor	BNF	Side-effect	Rare or very rare	4	Renal impairment	No
P16444	CHEMBL1989	DPEP1	Drugged	Single protein	CHEMBL766	Cilastatin	Small molecule	Inhibitor	BNF	Side-effect	Rare or very rare	4	Severe cutaneous adverse reactions scars	No
P16444	CHEMBL1989	DPEP1	Drugged	Single protein	CHEMBL766	Cilastatin	Small molecule	Inhibitor	BNF	Side-effect	Rare or very rare	4	Spinal pain	No
P16444	CHEMBL1989	DPEP1	Drugged	Single protein	CHEMBL766	Cilastatin	Small molecule	Inhibitor	BNF	Side-effect	Rare or very rare	4	Tachycardia	Yes
P16444	CHEMBL1989	DPEP1	Drugged	Single protein	CHEMBL766	Cilastatin	Small molecule	Inhibitor	BNF	Side-effect	Rare or very rare	4	Tinnitus	No
P16444	CHEMBL1989	DPEP1	Drugged	Single protein	CHEMBL1201057	Cilastatin sodium	Small molecule	Inhibitor	ChEMBL	Indication	All	4	Endocarditis	Yes
P16444	CHEMBL1989	DPEP1	Drugged	Single protein	CHEMBL766	Cilastatin	Small molecule	Inhibitor	ChEMBL	Indication	All	2	Cancers	No
Q9UNE0	CHEMBL1250376	EDAR	Druggable	Single protein	-	-	-	-	-	-	-	-	-	No
Q8NFI3	CHEMBL5172	ENASE	Drugged	Single protein	CHEMBL1269025	Edoxaban	Small molecule	Inhibitor	ChEMBL	Indication	All	4	Embolism	No
Q8NFI3	CHEMBL5172	ENASE	Drugged	Single protein	CHEMBL1503	Omeprazole	Small molecule	Inhibitor	ChEMBL	Indication	All	3	Hemorrhage	No
Q8NFI3	CHEMBL5172	ENASE	Drugged	Single protein	CHEMBL1503	Omeprazole	Small molecule	Inhibitor	ChEMBL	Indication	All	3	Barrett esophagus	No
Q8NFI3	CHEMBL5172	ENASE	Drugged	Single protein	CHEMBL1503	Omeprazole	Small molecule	Inhibitor	ChEMBL	Indication	All	3	Wounds and injuries	No
Q8NFI3	CHEMBL5172	ENASE	Drugged	Single protein	CHEMBL1503	Omeprazole	Small molecule	Inhibitor	ChEMBL	Indication	All	2	Idiopathic pulmonary fibrosis	No
Q8NFI3	CHEMBL5172	ENASE	Drugged	Single protein	CHEMBL1201863	Dexlansoprazole	Small molecule	Inhibitor	ChEMBL	Indication	All	2	Barrett esophagus	No
Q8NFI3	CHEMBL5172	ENASE	Drugged	Single protein	CHEMBL1201863	Dexlansoprazole	Small molecule	Inhibitor	ChEMBL	Indication	All	3	Esophagitis, peptic	No
Q8NFI3	CHEMBL5172	ENASE	Drugged	Single protein	CHEMBL1201863	Dexlansoprazole	Small molecule	Inhibitor	ChEMBL	Indication	All	4	Heartburn	No
Q8NFI3	CHEMBL5172	ENASE	Drugged	Single protein	CHEMBL1201863	Dexlansoprazole	Small molecule	Inhibitor	ChEMBL	Indication	All	4	Esophagitis	No
Q8NFI3	CHEMBL5172	ENASE	Drugged	Single protein	CHEMBL1201863	Dexlansoprazole	Small molecule	Inhibitor	ChEMBL	Indication	All	4	Gastroesophageal reflux	No
Q8NFI3	CHEMBL5172	ENASE	Drugged	Single protein	CHEMBL1502	Pantoprazole	Small molecule	Inhibitor	ChEMBL	Indication	All	1	Lecithin cholesterol acyltransferase deficiency	No
Q8NFI3	CHEMBL5172	ENASE	Drugged	Single protein	CHEMBL1502	Pantoprazole	Small molecule	Inhibitor	ChEMBL	Indication	All	1	Cancers	No
Q8NFI3	CHEMBL5172	ENASE	Drugged	Single protein	CHEMBL1502	Pantoprazole	Small molecule	Inhibitor	ChEMBL	Indication	All	4	Gastroesophageal reflux	No
Q8NFI3	CHEMBL5172	ENASE	Drugged	Single protein	CHEMBL1502	Pantoprazole	Small molecule	Inhibitor	ChEMBL	Indication	All	4	Zollinger-ellison syndrome	No
Q8NFI3	CHEMBL5172	ENASE	Drugged	Single protein	CHEMBL1502	Pantoprazole	Small molecule	Inhibitor	ChEMBL	Indication	All	4	Esophagitis	No
Q8NFI3	CHEMBL5172	ENASE	Drugged	Single protein	CHEMBL1219	Rabeprazole	Small molecule	Inhibitor	ChEMBL	Indication	All	4	Peptic ulcer	No
Q8NFI3	CHEMBL5172	ENASE	Drugged	Single protein	CHEMBL1219	Rabeprazole	Small molecule	Inhibitor	ChEMBL	Indication	All	2	Esophagitis, peptic	No
Q8NFI3	CHEMBL5172	ENASE	Drugged	Single protein	CHEMBL1219	Rabeprazole	Small molecule	Inhibitor	ChEMBL	Indication	All	1	Amyotrophic lateral sclerosis	No
Q8NFI3	CHEMBL5172	ENASE	Drugged	Single protein	CHEMBL1219	Rabeprazole	Small molecule	Inhibitor	ChEMBL	Indication	All	3	Gastrointestinal hemorrhage	No
Q8NFI3	CHEMBL5172	ENASE	Drugged	Single protein	CHEMBL1219	Rabeprazole	Small molecule	Inhibitor	ChEMBL	Indication	All	3	Cerebrovascular disorder	No
Q8NFI3	CHEMBL5172	ENASE	Drugged	Single protein	CHEMBL1219	Rabeprazole	Small molecule	Inhibitor	ChEMBL	Indication	All	1	Cancers	No
Q8NFI3	CHEMBL5172	ENASE	Drugged	Single protein	CHEMBL1219	Rabeprazole	Small molecule	Inhibitor	ChEMBL	Indication	All	4	Duodenal ulcer	No
Q8NFI3	CHEMBL5172	ENASE	Drugged	Single protein	CHEMBL1219	Rabeprazole	Small molecule	Inhibitor	ChEMBL	Indication	All	2	Dyspepsia	No
Q8NFI3	CHEMBL5172	ENASE	Drugged	Single protein	CHEMBL1219	Rabeprazole	Small molecule	Inhibitor	ChEMBL	Indication	All	2	Laryngopharyngeal reflux	No
Q8NFI3	CHEMBL5172	ENASE	Drugged	Single protein	CHEMBL1219	Rabeprazole	Small molecule	Inhibitor	ChEMBL	Indication	All	4	Gastroesophageal reflux	No
Q8NFI3	CHEMBL5172	ENASE	Drugged	Single protein	CHEMBL1219	Rabeprazole	Small molecule	Inhibitor	ChEMBL	Indication	All	1	Communicable diseases	No
Q8NFI3	CHEMBL5172	ENASE	Drugged	Single protein	CHEMBL1219	Rabeprazole	Small molecule	Inhibitor	ChEMBL	Indication	All	3	Helicobacter infection	No
Q8NFI3	CHEMBL5172	ENASE	Drugged	Single protein	CHEMBL1219	Rabeprazole	Small molecule	Inhibitor	ChEMBL	Indication	All	4	Zollinger-ellison syndrome	No
Q8NFI3	CHEMBL5172	ENASE	Drugged	Single protein	CHEMBL1503	Omeprazole	Small molecule	Inhibitor	ChEMBL	Indication	All	2	Gastrinoma	No
Q8NFI3	CHEMBL5172	ENASE	Drugged	Single protein	CHEMBL480	Lansoprazole	Small molecule	Inhibitor	ChEMBL	Indication	All	2	Premature birth	No
Q8NFI3	CHEMBL5172	ENASE	Drugged	Single protein	CHEMBL1503	Omeprazole	Small molecule	Inhibitor	ChEMBL	Indication	All	1	Chronic pain	No
Q8NFI3	CHEMBL5172	ENASE	Drugged	Single protein	CHEMBL1503	Omeprazole	Small molecule	Inhibitor	ChEMBL	Indication	All	3	Dyspepsia	No
Q8NFI3	CHEMBL5172	ENASE	Drugged	Single protein	CHEMBL1503	Omeprazole	Small molecule	Inhibitor	ChEMBL	Indication	All	4	Stomach ulcer	No
Q8NFI3	CHEMBL5172	ENASE	Drugged	Single protein	CHEMBL1503	Omeprazole	Small molecule	Inhibitor	ChEMBL	Indication	All	3	Pain	No
Q8NFI3	CHEMBL5172	ENASE	Drugged	Single protein	CHEMBL1503	Omeprazole	Small molecule	Inhibitor	ChEMBL	Indication	All	3	Cysticercosis	No
Q8NFI3	CHEMBL5172	ENASE	Drugged	Single protein	CHEMBL1503	Omeprazole	Small molecule	Inhibitor	ChEMBL	Indication	All	4	Gastroesophageal reflux	No
Q8NFI3	CHEMBL5172	ENASE	Drugged	Single protein	CHEMBL1503	Omeprazole	Small molecule	Inhibitor	ChEMBL	Indication	All	4	Peptic ulcer	No
Q8NFI3	CHEMBL5172	ENASE	Drugged	Single protein	CHEMBL1503	Omeprazole	Small molecule	Inhibitor	ChEMBL	Indication	All	0.5	Cancers	No
Q8NFI3	CHEMBL5172	ENASE	Drugged	Single protein	CHEMBL1503	Omeprazole	Small molecule	Inhibitor	ChEMBL	Indication	All	3	Spondylitis, ankylosing	No
Q8NFI3	CHEMBL5172	ENASE	Drugged	Single protein	CHEMBL1503	Omeprazole	Small molecule	Inhibitor	ChEMBL	Indication	All	2	Squamous intraepithelial lesions	No
Q8NFI3	CHEMBL5172	ENASE	Drugged	Single protein	CHEMBL1503	Omeprazole	Small molecule	Inhibitor	ChEMBL	Indication	All	2	Cystic fibrosis	No
Q8NFI3	CHEMBL5172	ENASE	Drugged	Single protein	CHEMBL1503	Omeprazole	Small molecule	Inhibitor	ChEMBL	Indication	All	1	Pulmonary disease, chronic obstructive	No
Q8NFI3	CHEMBL5172	ENASE	Drugged	Single protein	CHEMBL1503	Omeprazole	Small molecule	Inhibitor	ChEMBL	Indication	All	3	Diabetes mellitus, type 1	No
Q8NFI3	CHEMBL5172	ENASE	Drugged	Single protein	CHEMBL1503	Omeprazole	Small molecule	Inhibitor	ChEMBL	Indication	All	1	Diabetes mellitus, type 2	No
Q8NFI3	CHEMBL5172	ENASE	Drugged	Single protein	CHEMBL1503	Omeprazole	Small molecule	Inhibitor	ChEMBL	Indication	All	4	Heartburn	No
Q8NFI3	CHEMBL5172	ENASE	Drugged	Single protein	CHEMBL1503	Omeprazole	Small molecule	Inhibitor	ChEMBL	Indication	All	1	Clostridium infection	No
Q8NFI3	CHEMBL5172	ENASE	Drugged	Single protein	CHEMBL1503	Omeprazole	Small molecule	Inhibitor	ChEMBL	Indication	All	3	Exocrine pancreatic insufficiency	No
Q8NFI3	CHEMBL5172	ENASE	Drugged	Single protein	CHEMBL1503	Omeprazole	Small molecule	Inhibitor	ChEMBL	Indication	All	2	Zollinger-ellison syndrome	No
Q8NFI3	CHEMBL5172	ENASE	Drugged	Single protein	CHEMBL1503	Omeprazole	Small molecule	Inhibitor	ChEMBL	Indication	All	1	Cancers	No
Q8NFI3	CHEMBL5172	ENASE	Drugged	Single protein	CHEMBL1503	Omeprazole	Small molecule	Inhibitor	ChEMBL	Indication	All	1	Alzheimer disease	No
Q8NFI3	CHEMBL5172	ENASE	Drugged	Single protein	CHEMBL1503	Omeprazole	Small molecule	Inhibitor	ChEMBL	Indication	All	1	Colitis, ulcerative	No
Q8NFI3	CHEMBL5172	ENASE	Drugged	Single protein	CHEMBL1503	Omeprazole	Small molecule	Inhibitor	ChEMBL	Indication	All	1	Child development disorder, pervasive	No
Q8NFI3	CHEMBL5172	ENASE	Drugged	Single protein	CHEMBL1503	Omeprazole	Small molecule	Inhibitor	ChEMBL	Indication	All	3	Multiple sclerosis, relapsing-remitting	No
Q8NFI3	CHEMBL5172	ENASE	Drugged	Single protein	CHEMBL1503	Omeprazole	Small molecule	Inhibitor	ChEMBL	Indication	All	1	Mitochondrial diseases	No
Q8NFI3	CHEMBL5172	ENASE	Drugged	Single protein	CHEMBL1503	Omeprazole	Small molecule	Inhibitor	ChEMBL	Indication	All	1	Anemia	No
Q8NFI3	CHEMBL5172	ENASE	Drugged	Single protein	CHEMBL1503	Omeprazole	Small molecule	Inhibitor	ChEMBL	Indication	All	3	Helicobacter infection	No
Q8NFI3	CHEMBL5172	ENASE	Drugged	Single protein	CHEMBL1503	Omeprazole	Small molecule	Inhibitor	ChEMBL	Indication	All	3	Cough	No
Q8NFI3	CHEMBL5172	ENASE	Drugged	Single protein	CHEMBL1503	Omeprazole	Small molecule	Inhibitor	ChEMBL	Indication	All	4	Esophagitis	No
Q8NFI3	CHEMBL5172	ENASE	Drugged	Single protein	CHEMBL1503	Omeprazole	Small molecule	Inhibitor	ChEMBL	Indication	All	1	Erectile dysfunction	No
Q8NFI3	CHEMBL5172	ENASE	Drugged	Single protein	CHEMBL1503	Omeprazole	Small molecule	Inhibitor	ChEMBL	Indication	All	1	Muscular atrophy, spinal	No
Q8NFI3	CHEMBL5172	ENASE	Drugged	Single protein	CHEMBL1503	Omeprazole	Small molecule	Inhibitor	ChEMBL	Indication	All	2	Granuloma	No
Q8NFI3	CHEMBL5172	ENASE	Drugged	Single protein	CHEMBL480	Lansoprazole	Small molecule	Inhibitor	ChEMBL	Indication	All	1	Cystic fibrosis	No
Q8NFI3	CHEMBL5172	ENASE	Drugged	Single protein	CHEMBL480	Lansoprazole	Small molecule	Inhibitor	ChEMBL	Indication	All	3	Duodenal ulcer	No
Q8NFI3	CHEMBL5172	ENASE	Drugged	Single protein	CHEMBL480	Lansoprazole	Small molecule	Inhibitor	ChEMBL	Indication	All	3	Gastritis	No
Q8NFI3	CHEMBL5172	ENASE	Drugged	Single protein	CHEMBL2141296	Ixazomib	Small molecule	Inhibitor	ChEMBL	Indication	All	2	Waldenstrom macroglobulinemia	No
Q8NFI3	CHEMBL5172	ENASE	Drugged	Single protein	CHEMBL2141296	Ixazomib	Small molecule	Inhibitor	ChEMBL	Indication	All	1	Hiv infection	No
Q8NFI3	CHEMBL5172	ENASE	Drugged	Single protein	CHEMBL2141296	Ixazomib	Small molecule	Inhibitor	ChEMBL	Indication	All	2	Cancers	No
Q8NFI3	CHEMBL5172	ENASE	Drugged	Single protein	CHEMBL641	Atomoxetine	Small molecule	Inhibitor	ChEMBL	Indication	All	3	Attention deficit and disruptive behavior disorder	No
Q8NFI3	CHEMBL5172	ENASE	Drugged	Single protein	CHEMBL641	Atomoxetine	Small molecule	Inhibitor	ChEMBL	Indication	All	4	Attention deficit disorder with hyperactivity	No
Q8NFI3	CHEMBL5172	ENASE	Drugged	Single protein	CHEMBL641	Atomoxetine	Small molecule	Inhibitor	ChEMBL	Indication	All	2	Alzheimer disease	No
Q8NFI3	CHEMBL5172	ENASE	Drugged	Single protein	CHEMBL1738	Dexrazoxane	Small molecule	-	ChEMBL	Indication	All	4	Cardiomyopathies	Yes
Q8NFI3	CHEMBL5172	ENASE	Drugged	Single protein	CHEMBL1738	Dexrazoxane	Small molecule	-	ChEMBL	Indication	All	1	Cancers	No
Q8NFI3	CHEMBL5172	ENASE	Drugged	Single protein	CHEMBL1503	Omeprazole	Small molecule	Inhibitor	ChEMBL	Indication	All	4	Duodenal ulcer	No
Q8NFI3	CHEMBL5172	ENASE	Drugged	Single protein	CHEMBL1738	Dexrazoxane	Small molecule	-	ChEMBL	Indication	All	4	Cancers	No
Q8NFI3	CHEMBL5172	ENASE	Drugged	Single protein	CHEMBL1738	Dexrazoxane	Small molecule	-	ChEMBL	Indication	All	3	Cancers	No
Q8NFI3	CHEMBL5172	ENASE	Drugged	Single protein	CHEMBL1738	Dexrazoxane	Small molecule	-	ChEMBL	Indication	All	2	Cancers	No
Q8NFI3	CHEMBL5172	ENASE	Drugged	Single protein	CHEMBL1269025	Edoxaban	Small molecule	Inhibitor	ChEMBL	Indication	All	4	Stroke	No
Q8NFI3	CHEMBL5172	ENASE	Drugged	Single protein	CHEMBL2141296	Ixazomib	Small molecule	Inhibitor	ChEMBL	Indication	All	2	Renal insufficiency	No
Q8NFI3	CHEMBL5172	ENASE	Drugged	Single protein	CHEMBL1269025	Edoxaban	Small molecule	Inhibitor	ChEMBL	Indication	All	3	Severe acute respiratory syndrome	No
Q8NFI3	CHEMBL5172	ENASE	Drugged	Single protein	CHEMBL1269025	Edoxaban	Small molecule	Inhibitor	ChEMBL	Indication	All	2	Coronary disease	Yes
Q8NFI3	CHEMBL5172	ENASE	Drugged	Single protein	CHEMBL1269025	Edoxaban	Small molecule	Inhibitor	ChEMBL	Indication	All	2	Myocardial infarction	Yes
Q8NFI3	CHEMBL5172	ENASE	Drugged	Single protein	CHEMBL1269025	Edoxaban	Small molecule	Inhibitor	ChEMBL	Indication	All	3	Venous thromboembolism	No
Q8NFI3	CHEMBL5172	ENASE	Drugged	Single protein	CHEMBL1269025	Edoxaban	Small molecule	Inhibitor	ChEMBL	Indication	All	4	Thrombosis	No
Q8NFI3	CHEMBL5172	ENASE	Drugged	Single protein	CHEMBL1201863	Dexlansoprazole	Small molecule	Inhibitor	ChEMBL	Indication	All	4	Duodenal ulcer	No
Q8NFI3	CHEMBL5172	ENASE	Drugged	Single protein	CHEMBL1201863	Dexlansoprazole	Small molecule	Inhibitor	ChEMBL	Indication	All	4	Stomach ulcer	No
Q8NFI3	CHEMBL5172	ENASE	Drugged	Single protein	CHEMBL1201863	Dexlansoprazole	Small molecule	Inhibitor	ChEMBL	Indication	All	4	Peptic ulcer	No
Q8NFI3	CHEMBL5172	ENASE	Drugged	Single protein	CHEMBL1269025	Edoxaban	Small molecule	Inhibitor	ChEMBL	Indication	All	4	Atrial fibrillation	Yes
Q8NFI3	CHEMBL5172	ENASE	Drugged	Single protein	CHEMBL1269025	Edoxaban	Small molecule	Inhibitor	ChEMBL	Indication	All	2	Hemorrhage	No
Q8NFI3	CHEMBL5172	ENASE	Drugged	Single protein	CHEMBL1269025	Edoxaban	Small molecule	Inhibitor	ChEMBL	Indication	All	3	Aortic valve stenosis	Yes
Q8NFI3	CHEMBL5172	ENASE	Drugged	Single protein	CHEMBL1269025	Edoxaban	Small molecule	Inhibitor	ChEMBL	Indication	All	3	Heart diseases	Yes
Q8NFI3	CHEMBL5172	ENASE	Drugged	Single protein	CHEMBL1269025	Edoxaban	Small molecule	Inhibitor	ChEMBL	Indication	All	2	Peripheral arterial disease	No
Q8NFI3	CHEMBL5172	ENASE	Drugged	Single protein	CHEMBL1269025	Edoxaban	Small molecule	Inhibitor	ChEMBL	Indication	All	2	Ischemic stroke	Yes
Q8NFI3	CHEMBL5172	ENASE	Drugged	Single protein	CHEMBL1269025	Edoxaban	Small molecule	Inhibitor	ChEMBL	Indication	All	2	Blood coagulation disorder	No
Q8NFI3	CHEMBL5172	ENASE	Drugged	Single protein	CHEMBL2141296	Ixazomib	Small molecule	Inhibitor	ChEMBL	Indication	All	2	Anemia	No
Q8NFI3	CHEMBL5172	ENASE	Drugged	Single protein	CHEMBL2141296	Ixazomib	Small molecule	Inhibitor	ChEMBL	Indication	All	1	Cancers	No
Q8NFI3	CHEMBL5172	ENASE	Drugged	Single protein	CHEMBL2141296	Ixazomib	Small molecule	Inhibitor	ChEMBL	Indication	All	3	Amyloidosis, familial	No
Q8NFI3	CHEMBL5172	ENASE	Drugged	Single protein	CHEMBL480	Lansoprazole	Small molecule	Inhibitor	ChEMBL	Indication	All	3	Idiopathic pulmonary fibrosis	No
Q8NFI3	CHEMBL5172	ENASE	Drugged	Single protein	CHEMBL480	Lansoprazole	Small molecule	Inhibitor	ChEMBL	Indication	All	3	Arthritis	No
Q8NFI3	CHEMBL5172	ENASE	Drugged	Single protein	CHEMBL480	Lansoprazole	Small molecule	Inhibitor	ChEMBL	Indication	All	3	Esophagitis, peptic	No
Q8NFI3	CHEMBL5172	ENASE	Drugged	Single protein	CHEMBL480	Lansoprazole	Small molecule	Inhibitor	ChEMBL	Indication	All	3	Helicobacter infection	No
Q8NFI3	CHEMBL5172	ENASE	Drugged	Single protein	CHEMBL480	Lansoprazole	Small molecule	Inhibitor	ChEMBL	Indication	All	4	Peptic ulcer	No
Q8NFI3	CHEMBL5172	ENASE	Drugged	Single protein	CHEMBL480	Lansoprazole	Small molecule	Inhibitor	ChEMBL	Indication	All	1	Laryngopharyngeal reflux	No
Q8NFI3	CHEMBL5172	ENASE	Drugged	Single protein	CHEMBL480	Lansoprazole	Small molecule	Inhibitor	ChEMBL	Indication	All	3	Diabetes mellitus, type 1	No
Q8NFI3	CHEMBL5172	ENASE	Drugged	Single protein	CHEMBL480	Lansoprazole	Small molecule	Inhibitor	ChEMBL	Indication	All	2	Eosinophilic esophagitis	No
Q8NFI3	CHEMBL5172	ENASE	Drugged	Single protein	CHEMBL480	Lansoprazole	Small molecule	Inhibitor	ChEMBL	Indication	All	1	Cancers	No
Q8NFI3	CHEMBL5172	ENASE	Drugged	Single protein	CHEMBL480	Lansoprazole	Small molecule	Inhibitor	ChEMBL	Indication	All	1	Pain	No
Q8NFI3	CHEMBL5172	ENASE	Drugged	Single protein	CHEMBL480	Lansoprazole	Small molecule	Inhibitor	ChEMBL	Indication	All	4	Gastroesophageal reflux	No
Q8NFI3	CHEMBL5172	ENASE	Drugged	Single protein	CHEMBL480	Lansoprazole	Small molecule	Inhibitor	ChEMBL	Indication	All	4	Stomach ulcer	No
Q8NFI3	CHEMBL5172	ENASE	Drugged	Single protein	CHEMBL480	Lansoprazole	Small molecule	Inhibitor	ChEMBL	Indication	All	3	Cancers	No
Q8NFI3	CHEMBL5172	ENASE	Drugged	Single protein	CHEMBL480	Lansoprazole	Small molecule	Inhibitor	ChEMBL	Indication	All	2	Cancers	No
Q8NFI3	CHEMBL5172	ENASE	Drugged	Single protein	CHEMBL480	Lansoprazole	Small molecule	Inhibitor	ChEMBL	Indication	All	3	Gout	No
Q8NFI3	CHEMBL5172	ENASE	Drugged	Single protein	CHEMBL480	Lansoprazole	Small molecule	Inhibitor	ChEMBL	Indication	All	2	Pseudomyxoma peritonei	No
Q8NFI3	CHEMBL5172	ENASE	Drugged	Single protein	CHEMBL862	Guanfacine	Small molecule	Agonist	ChEMBL	Indication	All	4	Attention deficit disorder with hyperactivity	No
Q8NFI3	CHEMBL5172	ENASE	Drugged	Single protein	CHEMBL49	Buspirone	Small molecule	Partial agonist	ChEMBL	Indication	All	2	Sexual dysfunction, physiological	No
Q8NFI3	CHEMBL5172	ENASE	Drugged	Single protein	CHEMBL49	Buspirone	Small molecule	Partial agonist	ChEMBL	Indication	All	2	Postoperative nausea and vomiting	No
Q8NFI3	CHEMBL5172	ENASE	Drugged	Single protein	CHEMBL49	Buspirone	Small molecule	Partial agonist	ChEMBL	Indication	All	2	Spinal cord injuries	No
Q8NFI3	CHEMBL5172	ENASE	Drugged	Single protein	CHEMBL49	Buspirone	Small molecule	Partial agonist	ChEMBL	Indication	All	3	Psychotic disorder	No
Q8NFI3	CHEMBL5172	ENASE	Drugged	Single protein	CHEMBL49	Buspirone	Small molecule	Partial agonist	ChEMBL	Indication	All	4	Anxiety disorder	No
Q8NFI3	CHEMBL5172	ENASE	Drugged	Single protein	CHEMBL49	Buspirone	Small molecule	Partial agonist	ChEMBL	Indication	All	4	Anxiety	No
Q8NFI3	CHEMBL5172	ENASE	Drugged	Single protein	CHEMBL49	Buspirone	Small molecule	Partial agonist	ChEMBL	Indication	All	3	Schizophrenia	No
Q8NFI3	CHEMBL5172	ENASE	Drugged	Single protein	CHEMBL2141296	Ixazomib	Small molecule	Inhibitor	ChEMBL	Indication	All	3	Plasmacytoma	No
Q8NFI3	CHEMBL5172	ENASE	Drugged	Single protein	CHEMBL2141296	Ixazomib	Small molecule	Inhibitor	ChEMBL	Indication	All	1	Lupus nephritis	No
Q8NFI3	CHEMBL5172	ENASE	Drugged	Single protein	CHEMBL2141296	Ixazomib	Small molecule	Inhibitor	ChEMBL	Indication	All	2	Purpura, thrombocytopenic, idiopathic	No
Q8NFI3	CHEMBL5172	ENASE	Drugged	Single protein	CHEMBL2141296	Ixazomib	Small molecule	Inhibitor	ChEMBL	Indication	All	4	Cancers	No
Q8NFI3	CHEMBL5172	ENASE	Drugged	Single protein	CHEMBL2141296	Ixazomib	Small molecule	Inhibitor	ChEMBL	Indication	All	3	Cancers	No
Q8NFI3	CHEMBL5172	ENASE	Drugged	Single protein	CHEMBL1269025	Edoxaban	Small molecule	Inhibitor	ChEMBL	Indication	All	4	Venous thrombosis	No
Q8NFI3	CHEMBL5172	ENASE	Drugged	Single protein	CHEMBL1503	Omeprazole	Small molecule	Inhibitor	ChEMBL	Indication	All	1	Laryngomalacia	No
Q8NFI3	CHEMBL5172	ENASE	Drugged	Single protein	CHEMBL1503	Omeprazole	Small molecule	Inhibitor	ChEMBL	Indication	All	1	Central serous chorioretinopathy	No
Q8NFI3	CHEMBL5172	ENASE	Drugged	Single protein	CHEMBL1503	Omeprazole	Small molecule	Inhibitor	ChEMBL	Indication	All	2	Ulcer	No
Q8NFI3	CHEMBL5172	ENASE	Drugged	Single protein	CHEMBL20	Acetazolamide	Small molecule	Inhibitor	ChEMBL	Indication	All	2	Landau-kleffner syndrome	No
Q8NFI3	CHEMBL5172	ENASE	Drugged	Single protein	CHEMBL20	Acetazolamide	Small molecule	Inhibitor	ChEMBL	Indication	All	2	Helicobacter infection	No
Q8NFI3	CHEMBL5172	ENASE	Drugged	Single protein	CHEMBL20	Acetazolamide	Small molecule	Inhibitor	ChEMBL	Indication	All	2	Macular edema	No
Q8NFI3	CHEMBL5172	ENASE	Drugged	Single protein	CHEMBL20	Acetazolamide	Small molecule	Inhibitor	ChEMBL	Indication	All	3	Apnea	No
Q8NFI3	CHEMBL5172	ENASE	Drugged	Single protein	CHEMBL20	Acetazolamide	Small molecule	Inhibitor	ChEMBL	Indication	All	2	Cysticercosis	No
Q8NFI3	CHEMBL5172	ENASE	Drugged	Single protein	CHEMBL20	Acetazolamide	Small molecule	Inhibitor	ChEMBL	Indication	All	2	Pulmonary hypertension	Yes
Q8NFI3	CHEMBL5172	ENASE	Drugged	Single protein	CHEMBL20	Acetazolamide	Small molecule	Inhibitor	ChEMBL	Indication	All	1	Schizophrenia	No
Q8NFI3	CHEMBL5172	ENASE	Drugged	Single protein	CHEMBL20	Acetazolamide	Small molecule	Inhibitor	ChEMBL	Indication	All	2	Status epilepticus	No
Q8NFI3	CHEMBL5172	ENASE	Drugged	Single protein	CHEMBL20	Acetazolamide	Small molecule	Inhibitor	ChEMBL	Indication	All	3	Hydrocephalus, normal pressure	No
Q8NFI3	CHEMBL5172	ENASE	Drugged	Single protein	CHEMBL20	Acetazolamide	Small molecule	Inhibitor	ChEMBL	Indication	All	2	Multiple sclerosis	No
Q8NFI3	CHEMBL5172	ENASE	Drugged	Single protein	CHEMBL20	Acetazolamide	Small molecule	Inhibitor	ChEMBL	Indication	All	4	Edema	No
Q8NFI3	CHEMBL5172	ENASE	Drugged	Single protein	CHEMBL20	Acetazolamide	Small molecule	Inhibitor	ChEMBL	Indication	All	1	Diabetes mellitus, type 1	No
Q8NFI3	CHEMBL5172	ENASE	Drugged	Single protein	CHEMBL20	Acetazolamide	Small molecule	Inhibitor	ChEMBL	Indication	All	2	Chronic pain	No
Q8NFI3	CHEMBL5172	ENASE	Drugged	Single protein	CHEMBL20	Acetazolamide	Small molecule	Inhibitor	ChEMBL	Indication	All	1	Cancers	No
Q8NFI3	CHEMBL5172	ENASE	Drugged	Single protein	CHEMBL20	Acetazolamide	Small molecule	Inhibitor	ChEMBL	Indication	All	2	Kidney diseases	No
Q8NFI3	CHEMBL5172	ENASE	Drugged	Single protein	CHEMBL20	Acetazolamide	Small molecule	Inhibitor	ChEMBL	Indication	All	1	Andersen syndrome	No
Q8NFI3	CHEMBL5172	ENASE	Drugged	Single protein	CHEMBL20	Acetazolamide	Small molecule	Inhibitor	ChEMBL	Indication	All	4	Cancers	No
Q8NFI3	CHEMBL5172	ENASE	Drugged	Single protein	CHEMBL20	Acetazolamide	Small molecule	Inhibitor	ChEMBL	Indication	All	4	Heart failure	Yes
Q8NFI3	CHEMBL5172	ENASE	Drugged	Single protein	CHEMBL20	Acetazolamide	Small molecule	Inhibitor	ChEMBL	Indication	All	4	Glaucoma, angle-closure	No
Q8NFI3	CHEMBL5172	ENASE	Drugged	Single protein	CHEMBL20	Acetazolamide	Small molecule	Inhibitor	ChEMBL	Indication	All	4	Seizures	No
Q8NFI3	CHEMBL5172	ENASE	Drugged	Single protein	CHEMBL1269025	Edoxaban	Small molecule	Inhibitor	ChEMBL	Indication	All	4	Pulmonary embolism	No
Q8NFI3	CHEMBL5172	ENASE	Drugged	Single protein	CHEMBL20	Acetazolamide	Small molecule	Inhibitor	ChEMBL	Indication	All	2	Sleep apnea, obstructive	No
Q8NFI3	CHEMBL5172	ENASE	Drugged	Single protein	CHEMBL1503	Omeprazole	Small molecule	Inhibitor	ChEMBL	Indication	All	1	Hepatitis b, chronic	No
Q8NFI3	CHEMBL5172	ENASE	Drugged	Single protein	CHEMBL1503	Omeprazole	Small molecule	Inhibitor	ChEMBL	Indication	All	3	Arthritis	No
Q8NFI3	CHEMBL5172	ENASE	Drugged	Single protein	CHEMBL1503	Omeprazole	Small molecule	Inhibitor	ChEMBL	Indication	All	1	Communicable diseases	No
Q8NFI3	CHEMBL5172	ENASE	Drugged	Single protein	CHEMBL1503	Omeprazole	Small molecule	Inhibitor	ChEMBL	Indication	All	3	Gastrointestinal hemorrhage	No
Q8NFI3	CHEMBL5172	ENASE	Drugged	Single protein	CHEMBL1503	Omeprazole	Small molecule	Inhibitor	ChEMBL	Indication	All	4	Infections	No
Q8NFI3	CHEMBL5172	ENASE	Drugged	Single protein	CHEMBL1503	Omeprazole	Small molecule	Inhibitor	ChEMBL	Indication	All	1	Arthritis	No
Q8NFI3	CHEMBL5172	ENASE	Drugged	Single protein	CHEMBL1503	Omeprazole	Small molecule	Inhibitor	ChEMBL	Indication	All	1	Psoriasis	No
Q8NFI3	CHEMBL5172	ENASE	Drugged	Single protein	CHEMBL1503	Omeprazole	Small molecule	Inhibitor	ChEMBL	Indication	All	1	Crohn disease	No
Q8NFI3	CHEMBL5172	ENASE	Drugged	Single protein	CHEMBL1503	Omeprazole	Small molecule	Inhibitor	ChEMBL	Indication	All	2	Cancers	No
Q8NFI3	CHEMBL5172	ENASE	Drugged	Single protein	CHEMBL1503	Omeprazole	Small molecule	Inhibitor	ChEMBL	Indication	All	1	Hepatitis c	No
Q8NFI3	CHEMBL5172	ENASE	Drugged	Single protein	CHEMBL1503	Omeprazole	Small molecule	Inhibitor	ChEMBL	Indication	All	1	Dermatitis, atopic	No
Q8NFI3	CHEMBL5172	ENASE	Drugged	Single protein	CHEMBL1503	Omeprazole	Small molecule	Inhibitor	ChEMBL	Indication	All	1	Diabetes mellitus	No
Q8NFI3	CHEMBL5172	ENASE	Drugged	Single protein	CHEMBL1503	Omeprazole	Small molecule	Inhibitor	ChEMBL	Indication	All	1	Hiv infection	No
Q8NFI3	CHEMBL5172	ENASE	Drugged	Single protein	CHEMBL1503	Omeprazole	Small molecule	Inhibitor	ChEMBL	Indication	All	3	Esophagitis, peptic	No
Q8NFI3	CHEMBL5172	ENASE	Drugged	Single protein	CHEMBL20	Acetazolamide	Small molecule	Inhibitor	ChEMBL	Indication	All	2	Stroke	No
Q8NFI3	CHEMBL5172	ENASE	Drugged	Single protein	CHEMBL20	Acetazolamide	Small molecule	Inhibitor	ChEMBL	Indication	All	4	Epilepsy	No
Q8NFI3	CHEMBL5172	ENASE	Drugged	Single protein	CHEMBL20	Acetazolamide	Small molecule	Inhibitor	ChEMBL	Indication	All	3	Cancers	No
Q8NFI3	CHEMBL5172	ENASE	Drugged	Single protein	CHEMBL20	Acetazolamide	Small molecule	Inhibitor	ChEMBL	Indication	All	1	Hypotension, orthostatic	No
Q8NFI3	CHEMBL5172	ENASE	Drugged	Single protein	CHEMBL1503	Omeprazole	Small molecule	Inhibitor	ChEMBL	Indication	All	3	Cancers	No
Q8NFI3	CHEMBL5172	ENASE	Drugged	Single protein	CHEMBL20	Acetazolamide	Small molecule	Inhibitor	ChEMBL	Indication	All	4	Altitude sickness	No
P13929	-	ENOB	Not yet druggable	-	-	-	-	-	-	-	-	-	-	No
O75356	CHEMBL4523151	ENTP5	Drugged	Single protein	CHEMBL46469	Anthralin	Small molecule	-	ChEMBL	Indication	All	4	Psoriasis	No
P54762	CHEMBL2363043	EPHB1	Drugged	Protein family	CHEMBL24828	Vandetanib	Small molecule	Inhibitor	ChEMBL	Indication	All	3	Cancers	No
P54762	CHEMBL2363043	EPHB1	Drugged	Protein family	CHEMBL24828	Vandetanib	Small molecule	Inhibitor	ChEMBL	Indication	All	4	Cancers	No
P54762	CHEMBL2363043	EPHB1	Drugged	Protein family	CHEMBL24828	Vandetanib	Small molecule	Inhibitor	ChEMBL	Indication	All	2	Cancers	No
P54762	CHEMBL2363043	EPHB1	Drugged	Protein family	CHEMBL24828	Vandetanib	Small molecule	Inhibitor	ChEMBL	Indication	All	1	Cancers	No
Q9NZ08	CHEMBL5939	ERAP1	Druggable	Single protein	-	-	-	-	-	-	-	-	-	No
Q9NZ08	CHEMBL3831223	ERAP1	Druggable	Protein family	CHEMBL2103847	Tosedostat	Small molecule	Inhibitor	ChEMBL	Indication	All	2	Cancers	No
Q9NZ08	CHEMBL3831223	ERAP1	Druggable	Protein family	CHEMBL2103847	Tosedostat	Small molecule	Inhibitor	ChEMBL	Indication	All	1	Cancers	No
P00742	CHEMBL244	FA10	Drugged	Single protein	CHEMBL231779	Apixaban	Small molecule	Inhibitor	ChEMBL	Indication	All	3	Atrial flutter	Yes
P00742	CHEMBL244	FA10	Drugged	Single protein	CHEMBL231779	Apixaban	Small molecule	Inhibitor	ChEMBL	Indication	All	3	Aortic valve stenosis	Yes
P00742	CHEMBL244	FA10	Drugged	Single protein	CHEMBL231779	Apixaban	Small molecule	Inhibitor	ChEMBL	Indication	All	3	Anemia	No
P00742	CHEMBL244	FA10	Drugged	Single protein	CHEMBL231779	Apixaban	Small molecule	Inhibitor	ChEMBL	Indication	All	2	Takotsubo cardiomyopathy	Yes
P00742	CHEMBL244	FA10	Drugged	Single protein	CHEMBL198362	Rivaroxaban	Small molecule	Inhibitor	BNF	Side-effect	Common or very common	4	Anemia	No
P00742	CHEMBL244	FA10	Drugged	Single protein	CHEMBL198362	Rivaroxaban	Small molecule	Inhibitor	BNF	Indication	All	4	Prophylaxis of recurrent deep-vein thrombosis	No
P00742	CHEMBL244	FA10	Drugged	Single protein	CHEMBL198362	Rivaroxaban	Small molecule	Inhibitor	BNF	Indication	All	4	Prophylaxis of recurrent pulmonary embolism	No
P00742	CHEMBL244	FA10	Drugged	Single protein	CHEMBL198362	Rivaroxaban	Small molecule	Inhibitor	BNF	Indication	All	4	Prophylaxis of stroke and systemic embolism	No
P00742	CHEMBL244	FA10	Drugged	Single protein	CHEMBL198362	Rivaroxaban	Small molecule	Inhibitor	BNF	Indication	All	4	Prophylaxis of venous thromboembolism following hip replacement surgery	No
P00742	CHEMBL244	FA10	Drugged	Single protein	CHEMBL198362	Rivaroxaban	Small molecule	Inhibitor	BNF	Indication	All	4	Prophylaxis of venous thromboembolism following knee replacement surgery	No
P00742	CHEMBL244	FA10	Drugged	Single protein	CHEMBL198362	Rivaroxaban	Small molecule	Inhibitor	BNF	Indication	All	4	Treatment of deep-vein thrombosis	No
P00742	CHEMBL244	FA10	Drugged	Single protein	CHEMBL198362	Rivaroxaban	Small molecule	Inhibitor	BNF	Indication	All	4	Treatment of pulmonary embolism	No
P00742	CHEMBL244	FA10	Drugged	Single protein	CHEMBL198362	Rivaroxaban	Small molecule	Inhibitor	BNF	Indication	All	4	Prophylaxis of atherothrombotic events following an acute coronary syndrome with elevated cardiac biomarkers	No
P00742	CHEMBL244	FA10	Drugged	Single protein	CHEMBL198362	Rivaroxaban	Small molecule	Inhibitor	BNF	Indication	All	4	Prophylaxis of atherothrombotic events	No
P00742	CHEMBL244	FA10	Drugged	Single protein	CHEMBL231779	Apixaban	Small molecule	Inhibitor	BNF	Indication	All	4	Treatment of deep-vein thrombosis	No
P00742	CHEMBL244	FA10	Drugged	Single protein	CHEMBL231779	Apixaban	Small molecule	Inhibitor	BNF	Side-effect	Uncommon	4	Thrombocytopenia	No
P00742	CHEMBL244	FA10	Drugged	Single protein	CHEMBL4297951	Coagulation factor x human	Unknown	Positive modulator	ChEMBL	Indication	All	4	Hemorrhage	No
P00742	CHEMBL244	FA10	Drugged	Single protein	CHEMBL231779	Apixaban	Small molecule	Inhibitor	BNF	Indication	All	4	Prophylaxis of recurrent deep-vein thrombosis	No
P00742	CHEMBL244	FA10	Drugged	Single protein	CHEMBL231779	Apixaban	Small molecule	Inhibitor	BNF	Indication	All	4	Prophylaxis of recurrent pulmonary embolism	No
P00742	CHEMBL244	FA10	Drugged	Single protein	CHEMBL231779	Apixaban	Small molecule	Inhibitor	BNF	Indication	All	4	Prophylaxis of stroke and systemic embolism in non-valvular atrial fibrillation and at least one risk factor	No
P00742	CHEMBL244	FA10	Drugged	Single protein	CHEMBL231779	Apixaban	Small molecule	Inhibitor	BNF	Indication	All	4	Prophylaxis of venous thromboembolism following hip replacement surgery	No
P00742	CHEMBL244	FA10	Drugged	Single protein	CHEMBL231779	Apixaban	Small molecule	Inhibitor	BNF	Indication	All	4	Prophylaxis of venous thromboembolism following knee replacement surgery	No
P00742	CHEMBL244	FA10	Drugged	Single protein	CHEMBL198362	Rivaroxaban	Small molecule	Inhibitor	BNF	Side-effect	Common or very common	4	Asthenia	No
P00742	CHEMBL244	FA10	Drugged	Single protein	CHEMBL231779	Apixaban	Small molecule	Inhibitor	BNF	Indication	All	4	Treatment of pulmonary embolism	No
P00742	CHEMBL244	FA10	Drugged	Single protein	CHEMBL231779	Apixaban	Small molecule	Inhibitor	BNF	Side-effect	Common or very common	4	Anemia	No
P00742	CHEMBL244	FA10	Drugged	Single protein	CHEMBL231779	Apixaban	Small molecule	Inhibitor	BNF	Side-effect	Common or very common	4	Hemorrhage	No
P00742	CHEMBL244	FA10	Drugged	Single protein	CHEMBL231779	Apixaban	Small molecule	Inhibitor	BNF	Side-effect	Common or very common	4	Nausea	No
P00742	CHEMBL244	FA10	Drugged	Single protein	CHEMBL231779	Apixaban	Small molecule	Inhibitor	BNF	Side-effect	Common or very common	4	Skin reactions	No
P00742	CHEMBL244	FA10	Drugged	Single protein	CHEMBL231779	Apixaban	Small molecule	Inhibitor	BNF	Side-effect	Uncommon	4	Cns hemorrhage	No
P00742	CHEMBL244	FA10	Drugged	Single protein	CHEMBL231779	Apixaban	Small molecule	Inhibitor	BNF	Side-effect	Uncommon	4	Hypotension	No
P00742	CHEMBL244	FA10	Drugged	Single protein	CHEMBL231779	Apixaban	Small molecule	Inhibitor	BNF	Side-effect	Uncommon	4	Post procedural hematoma	No
P00742	CHEMBL244	FA10	Drugged	Single protein	CHEMBL231779	Apixaban	Small molecule	Inhibitor	BNF	Side-effect	Uncommon	4	Wound complications	No
P00742	CHEMBL244	FA10	Drugged	Single protein	CHEMBL198362	Rivaroxaban	Small molecule	Inhibitor	BNF	Side-effect	Common or very common	4	Constipation	No
P00742	CHEMBL244	FA10	Drugged	Single protein	CHEMBL198362	Rivaroxaban	Small molecule	Inhibitor	BNF	Side-effect	Common or very common	4	Pain in extremity	No
P00742	CHEMBL244	FA10	Drugged	Single protein	CHEMBL198362	Rivaroxaban	Small molecule	Inhibitor	BNF	Side-effect	Common or very common	4	Dizziness	No
P00742	CHEMBL244	FA10	Drugged	Single protein	CHEMBL198362	Rivaroxaban	Small molecule	Inhibitor	BNF	Side-effect	Uncommon	4	Hypersensitivity	No
P00742	CHEMBL244	FA10	Drugged	Single protein	CHEMBL198362	Rivaroxaban	Small molecule	Inhibitor	BNF	Side-effect	Uncommon	4	Intracranial hemorrhage	No
P00742	CHEMBL244	FA10	Drugged	Single protein	CHEMBL198362	Rivaroxaban	Small molecule	Inhibitor	BNF	Side-effect	Uncommon	4	Malaise	No
P00742	CHEMBL244	FA10	Drugged	Single protein	CHEMBL198362	Rivaroxaban	Small molecule	Inhibitor	BNF	Side-effect	Uncommon	4	Syncope	No
P00742	CHEMBL244	FA10	Drugged	Single protein	CHEMBL198362	Rivaroxaban	Small molecule	Inhibitor	BNF	Side-effect	Uncommon	4	Tachycardia	Yes
P00742	CHEMBL244	FA10	Drugged	Single protein	CHEMBL198362	Rivaroxaban	Small molecule	Inhibitor	BNF	Side-effect	Uncommon	4	Thrombocytopenia	No
P00742	CHEMBL244	FA10	Drugged	Single protein	CHEMBL198362	Rivaroxaban	Small molecule	Inhibitor	BNF	Side-effect	Uncommon	4	Thrombocytosis	No
P00742	CHEMBL2111424	FA10	Drugged	Selectivity group	CHEMBL3833393	Emicizumab	Antibody	Other	ChEMBL	Indication	All	4	Hemophilia a	No
P00742	CHEMBL2111424	FA10	Drugged	Selectivity group	CHEMBL3833393	Emicizumab	Antibody	Other	ChEMBL	Indication	All	4	Hemorrhage	No
P00742	CHEMBL2111424	FA10	Drugged	Selectivity group	CHEMBL3833393	Emicizumab	Antibody	Other	BNF	Indication	All	4	Prophylaxis of hemorrhage in hemophilia a	No
P00742	CHEMBL2111424	FA10	Drugged	Selectivity group	CHEMBL3833393	Emicizumab	Antibody	Other	BNF	Side-effect	Common or very common	4	Arthralgia	No
P00742	CHEMBL2111424	FA10	Drugged	Selectivity group	CHEMBL3833393	Emicizumab	Antibody	Other	BNF	Side-effect	Common or very common	4	Diarrhoea	No
P00742	CHEMBL2111424	FA10	Drugged	Selectivity group	CHEMBL3833393	Emicizumab	Antibody	Other	BNF	Side-effect	Common or very common	4	Fever	No
P00742	CHEMBL2111424	FA10	Drugged	Selectivity group	CHEMBL3833393	Emicizumab	Antibody	Other	BNF	Side-effect	Common or very common	4	Headache	No
P00742	CHEMBL2111424	FA10	Drugged	Selectivity group	CHEMBL3833393	Emicizumab	Antibody	Other	BNF	Side-effect	Common or very common	4	Myalgia	No
P00742	CHEMBL2111424	FA10	Drugged	Selectivity group	CHEMBL3833393	Emicizumab	Antibody	Other	BNF	Side-effect	Uncommon	4	Cavernous sinus thrombosis	No
P00742	CHEMBL2111424	FA10	Drugged	Selectivity group	CHEMBL3833393	Emicizumab	Antibody	Other	BNF	Side-effect	Uncommon	4	Embolism and thrombosis	No
P00742	CHEMBL244	FA10	Drugged	Single protein	CHEMBL231779	Apixaban	Small molecule	Inhibitor	ChEMBL	Indication	All	2	Hemorrhage	No
P00742	CHEMBL244	FA10	Drugged	Single protein	CHEMBL198362	Rivaroxaban	Small molecule	Inhibitor	BNF	Side-effect	Common or very common	4	Diarrhoea	No
P00742	CHEMBL244	FA10	Drugged	Single protein	CHEMBL231779	Apixaban	Small molecule	Inhibitor	ChEMBL	Indication	All	2	Renal insufficiency	No
P00742	CHEMBL244	FA10	Drugged	Single protein	CHEMBL198362	Rivaroxaban	Small molecule	Inhibitor	BNF	Side-effect	Uncommon	4	Dry mouth	No
P00742	CHEMBL244	FA10	Drugged	Single protein	CHEMBL198362	Rivaroxaban	Small molecule	Inhibitor	BNF	Side-effect	Common or very common	4	Fever	No
P00742	CHEMBL244	FA10	Drugged	Single protein	CHEMBL198362	Rivaroxaban	Small molecule	Inhibitor	BNF	Side-effect	Common or very common	4	Gastrointestinal discomfort	No
P00742	CHEMBL244	FA10	Drugged	Single protein	CHEMBL198362	Rivaroxaban	Small molecule	Inhibitor	BNF	Side-effect	Common or very common	4	Hemorrhage	No
P00742	CHEMBL244	FA10	Drugged	Single protein	CHEMBL198362	Rivaroxaban	Small molecule	Inhibitor	BNF	Side-effect	Common or very common	4	Headache	No
P00742	CHEMBL244	FA10	Drugged	Single protein	CHEMBL198362	Rivaroxaban	Small molecule	Inhibitor	BNF	Side-effect	Common or very common	4	Hypotension	No
P00742	CHEMBL244	FA10	Drugged	Single protein	CHEMBL198362	Rivaroxaban	Small molecule	Inhibitor	BNF	Side-effect	Common or very common	4	Menorrhagia	No
P00742	CHEMBL244	FA10	Drugged	Single protein	CHEMBL198362	Rivaroxaban	Small molecule	Inhibitor	BNF	Side-effect	Common or very common	4	Nausea	No
P00742	CHEMBL244	FA10	Drugged	Single protein	CHEMBL198362	Rivaroxaban	Small molecule	Inhibitor	BNF	Side-effect	Common or very common	4	Oedema	No
P00742	CHEMBL244	FA10	Drugged	Single protein	CHEMBL231779	Apixaban	Small molecule	Inhibitor	ChEMBL	Indication	All	1	Ischemic stroke	Yes
P00742	CHEMBL244	FA10	Drugged	Single protein	CHEMBL198362	Rivaroxaban	Small molecule	Inhibitor	BNF	Side-effect	Common or very common	4	Renal impairment	No
P00742	CHEMBL244	FA10	Drugged	Single protein	CHEMBL198362	Rivaroxaban	Small molecule	Inhibitor	BNF	Side-effect	Common or very common	4	Skin reactions	No
P00742	CHEMBL244	FA10	Drugged	Single protein	CHEMBL198362	Rivaroxaban	Small molecule	Inhibitor	BNF	Side-effect	Common or very common	4	Vomiting	No
P00742	CHEMBL244	FA10	Drugged	Single protein	CHEMBL198362	Rivaroxaban	Small molecule	Inhibitor	BNF	Side-effect	Common or very common	4	Wound complications	No
P00742	CHEMBL244	FA10	Drugged	Single protein	CHEMBL198362	Rivaroxaban	Small molecule	Inhibitor	BNF	Side-effect	Rare or very rare	4	Severe cutaneous adverse reactions scars	No
P00742	CHEMBL244	FA10	Drugged	Single protein	CHEMBL198362	Rivaroxaban	Small molecule	Inhibitor	BNF	Side-effect	Rare or very rare	4	Vascular pseudoaneurysm	No
P00742	CHEMBL244	FA10	Drugged	Single protein	CHEMBL198362	Rivaroxaban	Small molecule	Inhibitor	BNF	Side-effect	Uncommon	4	Angiodema	No
P00742	CHEMBL244	FA10	Drugged	Single protein	CHEMBL231779	Apixaban	Small molecule	Inhibitor	ChEMBL	Indication	All	2	Foramen ovale, patent	No
P00742	CHEMBL244	FA10	Drugged	Single protein	CHEMBL198362	Rivaroxaban	Small molecule	Inhibitor	BNF	Side-effect	Uncommon	4	Hepatic disorder	No
P00742	CHEMBL244	FA10	Drugged	Single protein	CHEMBL231779	Apixaban	Small molecule	Inhibitor	ChEMBL	Indication	All	1	Blood coagulation disorder	No
P00742	CHEMBL244	FA10	Drugged	Single protein	CHEMBL231779	Apixaban	Small molecule	Inhibitor	ChEMBL	Indication	All	4	Thrombosis	No
P00742	CHEMBL244	FA10	Drugged	Single protein	CHEMBL231779	Apixaban	Small molecule	Inhibitor	ChEMBL	Indication	All	3	Ischemia	Yes
P00742	CHEMBL244	FA10	Drugged	Single protein	CHEMBL1201554	Antithrombin alfa	Protein	Inhibitor	ChEMBL	Indication	All	3	Disseminated intravascular coagulation	No
P00742	CHEMBL244	FA10	Drugged	Single protein	CHEMBL1095032	Letaxaban	Small molecule	Inhibitor	ChEMBL	Indication	All	2	Venous thromboembolism	No
P00742	CHEMBL244	FA10	Drugged	Single protein	CHEMBL1095032	Letaxaban	Small molecule	Inhibitor	ChEMBL	Indication	All	2	Acute coronary syndrome	Yes
P00742	CHEMBL244	FA10	Drugged	Single protein	CHEMBL1908371	Idraparinux sodium	Oligosaccharide	Inhibitor	ChEMBL	Indication	All	3	Venous thrombosis	No
P00742	CHEMBL244	FA10	Drugged	Single protein	CHEMBL1908371	Idraparinux sodium	Oligosaccharide	Inhibitor	ChEMBL	Indication	All	3	Pulmonary embolism	No
P00742	CHEMBL244	FA10	Drugged	Single protein	CHEMBL1908371	Idraparinux sodium	Oligosaccharide	Inhibitor	ChEMBL	Indication	All	3	Atrial fibrillation	Yes
P00742	CHEMBL244	FA10	Drugged	Single protein	CHEMBL512351	Betrixaban	Small molecule	Inhibitor	ChEMBL	Indication	All	4	Venous thromboembolism	No
P00742	CHEMBL244	FA10	Drugged	Single protein	CHEMBL512351	Betrixaban	Small molecule	Inhibitor	ChEMBL	Indication	All	4	Thrombosis	No
P00742	CHEMBL244	FA10	Drugged	Single protein	CHEMBL512351	Betrixaban	Small molecule	Inhibitor	ChEMBL	Indication	All	2	Thromboembolism	No
P00742	CHEMBL244	FA10	Drugged	Single protein	CHEMBL512351	Betrixaban	Small molecule	Inhibitor	ChEMBL	Indication	All	2	Hemorrhage	No
P00742	CHEMBL244	FA10	Drugged	Single protein	CHEMBL512351	Betrixaban	Small molecule	Inhibitor	ChEMBL	Indication	All	2	Atrial flutter	Yes
P00742	CHEMBL244	FA10	Drugged	Single protein	CHEMBL512351	Betrixaban	Small molecule	Inhibitor	ChEMBL	Indication	All	2	Atrial fibrillation	Yes
P00742	CHEMBL244	FA10	Drugged	Single protein	CHEMBL512351	Betrixaban	Small molecule	Inhibitor	ChEMBL	Indication	All	1	Liver diseases	No
P00742	CHEMBL244	FA10	Drugged	Single protein	CHEMBL512351	Betrixaban	Small molecule	Inhibitor	ChEMBL	Indication	All	1	Kidney diseases	No
P00742	CHEMBL244	FA10	Drugged	Single protein	CHEMBL2105682	Edoxaban tosylate	Small molecule	Inhibitor	ChEMBL	Indication	All	4	Stroke	No
P00742	CHEMBL244	FA10	Drugged	Single protein	CHEMBL2105682	Edoxaban tosylate	Small molecule	Inhibitor	ChEMBL	Indication	All	4	Venous thrombosis	No
P00742	CHEMBL244	FA10	Drugged	Single protein	CHEMBL2105682	Edoxaban tosylate	Small molecule	Inhibitor	ChEMBL	Indication	All	4	Pulmonary embolism	No
P00742	CHEMBL244	FA10	Drugged	Single protein	CHEMBL1201554	Antithrombin alfa	Protein	Inhibitor	ChEMBL	Indication	All	3	Pre-eclampsia	No
P00742	CHEMBL244	FA10	Drugged	Single protein	CHEMBL46618	Otamixaban	Small molecule	Inhibitor	ChEMBL	Indication	All	1	Kidney diseases	No
P00742	CHEMBL244	FA10	Drugged	Single protein	CHEMBL46618	Otamixaban	Small molecule	Inhibitor	ChEMBL	Indication	All	1	Liver diseases	No
P00742	CHEMBL244	FA10	Drugged	Single protein	CHEMBL46618	Otamixaban	Small molecule	Inhibitor	ChEMBL	Indication	All	2	Coronary disease	Yes
P00742	CHEMBL244	FA10	Drugged	Single protein	CHEMBL231779	Apixaban	Small molecule	Inhibitor	ChEMBL	Indication	All	1	Nephrotic syndrome	No
P00742	CHEMBL244	FA10	Drugged	Single protein	CHEMBL231779	Apixaban	Small molecule	Inhibitor	ChEMBL	Indication	All	1	Thromboembolism	No
P00742	CHEMBL244	FA10	Drugged	Single protein	CHEMBL4297951	Coagulation factor x human	Unknown	Positive modulator	ChEMBL	Indication	All	3	Factor x deficiency	No
P00742	CHEMBL244	FA10	Drugged	Single protein	CHEMBL231779	Apixaban	Small molecule	Inhibitor	ChEMBL	Indication	All	1	Liver cirrhosis	No
P00742	CHEMBL244	FA10	Drugged	Single protein	CHEMBL4297768	Idrabiotaparinux sodium	Oligosaccharide	Inhibitor	ChEMBL	Indication	All	3	Venous thrombosis	No
P00742	CHEMBL244	FA10	Drugged	Single protein	CHEMBL4297768	Idrabiotaparinux sodium	Oligosaccharide	Inhibitor	ChEMBL	Indication	All	3	Thrombosis	No
P00742	CHEMBL244	FA10	Drugged	Single protein	CHEMBL4297768	Idrabiotaparinux sodium	Oligosaccharide	Inhibitor	ChEMBL	Indication	All	3	Atrial fibrillation	Yes
P00742	CHEMBL244	FA10	Drugged	Single protein	CHEMBL1922235	Darexaban	Small molecule	Inhibitor	ChEMBL	Indication	All	3	Venous thromboembolism	No
P00742	CHEMBL244	FA10	Drugged	Single protein	CHEMBL2105682	Edoxaban tosylate	Small molecule	Inhibitor	ChEMBL	Indication	All	4	Embolism	No
P00742	CHEMBL244	FA10	Drugged	Single protein	CHEMBL1922235	Darexaban	Small molecule	Inhibitor	ChEMBL	Indication	All	2	Acute coronary syndrome	Yes
P00742	CHEMBL244	FA10	Drugged	Single protein	CHEMBL1922235	Darexaban	Small molecule	Inhibitor	ChEMBL	Indication	All	2	Atrial fibrillation	Yes
P00742	CHEMBL244	FA10	Drugged	Single protein	CHEMBL3707365	Bemiparin	Oligosaccharide	Inhibitor	ChEMBL	Indication	All	3	Diabetic foot	No
P00742	CHEMBL244	FA10	Drugged	Single protein	CHEMBL3707365	Bemiparin	Oligosaccharide	Inhibitor	ChEMBL	Indication	All	3	Thrombosis	No
P00742	CHEMBL244	FA10	Drugged	Single protein	CHEMBL3707365	Bemiparin	Oligosaccharide	Inhibitor	ChEMBL	Indication	All	3	Liver cirrhosis	No
P00742	CHEMBL244	FA10	Drugged	Single protein	CHEMBL3707365	Bemiparin	Oligosaccharide	Inhibitor	ChEMBL	Indication	All	2	Cancers	No
P00742	CHEMBL244	FA10	Drugged	Single protein	CHEMBL3707365	Bemiparin	Oligosaccharide	Inhibitor	ChEMBL	Indication	All	2	Severe acute respiratory syndrome	No
P00742	CHEMBL244	FA10	Drugged	Single protein	CHEMBL3707365	Bemiparin	Oligosaccharide	Inhibitor	ChEMBL	Indication	All	1	Renal insufficiency	No
P00742	CHEMBL244	FA10	Drugged	Single protein	CHEMBL46618	Otamixaban	Small molecule	Inhibitor	ChEMBL	Indication	All	3	Acute coronary syndrome	Yes
P00742	CHEMBL244	FA10	Drugged	Single protein	CHEMBL1922235	Darexaban	Small molecule	Inhibitor	ChEMBL	Indication	All	2	Thromboembolism	No
P00742	CHEMBL244	FA10	Drugged	Single protein	CHEMBL231779	Apixaban	Small molecule	Inhibitor	ChEMBL	Indication	All	3	Cancers	No
P00742	CHEMBL244	FA10	Drugged	Single protein	CHEMBL2105682	Edoxaban tosylate	Small molecule	Inhibitor	ChEMBL	Indication	All	4	Atrial fibrillation	Yes
P00742	CHEMBL244	FA10	Drugged	Single protein	CHEMBL2105682	Edoxaban tosylate	Small molecule	Inhibitor	ChEMBL	Indication	All	2	Thrombosis	No
P00742	CHEMBL244	FA10	Drugged	Single protein	CHEMBL198362	Rivaroxaban	Small molecule	Inhibitor	ChEMBL	Indication	All	2	Ischemia	Yes
P00742	CHEMBL244	FA10	Drugged	Single protein	CHEMBL198362	Rivaroxaban	Small molecule	Inhibitor	ChEMBL	Indication	All	2	Hemorrhage	No
P00742	CHEMBL244	FA10	Drugged	Single protein	CHEMBL198362	Rivaroxaban	Small molecule	Inhibitor	ChEMBL	Indication	All	2	Heart diseases	Yes
P00742	CHEMBL244	FA10	Drugged	Single protein	CHEMBL198362	Rivaroxaban	Small molecule	Inhibitor	ChEMBL	Indication	All	2	Anemia	No
P00742	CHEMBL244	FA10	Drugged	Single protein	CHEMBL198362	Rivaroxaban	Small molecule	Inhibitor	ChEMBL	Indication	All	2	Aortic valve disease	Yes
P00742	CHEMBL244	FA10	Drugged	Single protein	CHEMBL198362	Rivaroxaban	Small molecule	Inhibitor	ChEMBL	Indication	All	1	Renal insufficiency	No
P00742	CHEMBL244	FA10	Drugged	Single protein	CHEMBL198362	Rivaroxaban	Small molecule	Inhibitor	ChEMBL	Indication	All	1	Obesity, morbid	No
P00742	CHEMBL244	FA10	Drugged	Single protein	CHEMBL198362	Rivaroxaban	Small molecule	Inhibitor	ChEMBL	Indication	All	1	Blood coagulation disorder	No
P00742	CHEMBL244	FA10	Drugged	Single protein	CHEMBL231779	Apixaban	Small molecule	Inhibitor	ChEMBL	Indication	All	4	Stroke	No
P00742	CHEMBL244	FA10	Drugged	Single protein	CHEMBL231779	Apixaban	Small molecule	Inhibitor	ChEMBL	Indication	All	4	Venous thrombosis	No
P00742	CHEMBL244	FA10	Drugged	Single protein	CHEMBL231779	Apixaban	Small molecule	Inhibitor	ChEMBL	Indication	All	4	Pulmonary embolism	No
P00742	CHEMBL244	FA10	Drugged	Single protein	CHEMBL231779	Apixaban	Small molecule	Inhibitor	ChEMBL	Indication	All	4	Embolism	No
P00742	CHEMBL244	FA10	Drugged	Single protein	CHEMBL231779	Apixaban	Small molecule	Inhibitor	ChEMBL	Indication	All	4	Atrial fibrillation	Yes
P00742	CHEMBL244	FA10	Drugged	Single protein	CHEMBL231779	Apixaban	Small molecule	Inhibitor	ChEMBL	Indication	All	3	Venous thromboembolism	No
P00742	CHEMBL244	FA10	Drugged	Single protein	CHEMBL231779	Apixaban	Small molecule	Inhibitor	ChEMBL	Indication	All	3	Acute coronary syndrome	Yes
P00742	CHEMBL244	FA10	Drugged	Single protein	CHEMBL231779	Apixaban	Small molecule	Inhibitor	ChEMBL	Indication	All	3	Renal insufficiency	No
P00742	CHEMBL244	FA10	Drugged	Single protein	CHEMBL231779	Apixaban	Small molecule	Inhibitor	ChEMBL	Indication	All	3	Severe acute respiratory syndrome	No
P00742	CHEMBL244	FA10	Drugged	Single protein	CHEMBL231779	Apixaban	Small molecule	Inhibitor	ChEMBL	Indication	All	2	Heart failure	Yes
P00742	CHEMBL244	FA10	Drugged	Single protein	CHEMBL198362	Rivaroxaban	Small molecule	Inhibitor	ChEMBL	Indication	All	2	Thromboembolism	No
P00742	CHEMBL244	FA10	Drugged	Single protein	CHEMBL198362	Rivaroxaban	Small molecule	Inhibitor	ChEMBL	Indication	All	2	Acute coronary syndrome	Yes
P00742	CHEMBL244	FA10	Drugged	Single protein	CHEMBL198362	Rivaroxaban	Small molecule	Inhibitor	ChEMBL	Indication	All	3	Ischemic stroke	Yes
P00742	CHEMBL244	FA10	Drugged	Single protein	CHEMBL198362	Rivaroxaban	Small molecule	Inhibitor	ChEMBL	Indication	All	4	Venous thrombosis	No
P00742	CHEMBL244	FA10	Drugged	Single protein	CHEMBL198362	Rivaroxaban	Small molecule	Inhibitor	ChEMBL	Indication	All	4	Thrombosis	No
P00742	CHEMBL244	FA10	Drugged	Single protein	CHEMBL198362	Rivaroxaban	Small molecule	Inhibitor	ChEMBL	Indication	All	4	Pulmonary embolism	No
P00742	CHEMBL244	FA10	Drugged	Single protein	CHEMBL198362	Rivaroxaban	Small molecule	Inhibitor	ChEMBL	Indication	All	4	Atrial fibrillation	Yes
P00742	CHEMBL244	FA10	Drugged	Single protein	CHEMBL198362	Rivaroxaban	Small molecule	Inhibitor	ChEMBL	Indication	All	3	Peripheral arterial disease	No
P00742	CHEMBL244	FA10	Drugged	Single protein	CHEMBL198362	Rivaroxaban	Small molecule	Inhibitor	ChEMBL	Indication	All	3	Venous thromboembolism	No
P00742	CHEMBL244	FA10	Drugged	Single protein	CHEMBL198362	Rivaroxaban	Small molecule	Inhibitor	ChEMBL	Indication	All	3	Renal insufficiency	No
P00742	CHEMBL244	FA10	Drugged	Single protein	CHEMBL198362	Rivaroxaban	Small molecule	Inhibitor	ChEMBL	Indication	All	3	Severe acute respiratory syndrome	No
P00742	CHEMBL244	FA10	Drugged	Single protein	CHEMBL2105682	Edoxaban tosylate	Small molecule	Inhibitor	ChEMBL	Indication	All	3	Venous thromboembolism	No
P00742	CHEMBL244	FA10	Drugged	Single protein	CHEMBL198362	Rivaroxaban	Small molecule	Inhibitor	ChEMBL	Indication	All	3	Stroke	No
P00742	CHEMBL244	FA10	Drugged	Single protein	CHEMBL198362	Rivaroxaban	Small molecule	Inhibitor	ChEMBL	Indication	All	3	Thrombocytopenia	No
P00742	CHEMBL244	FA10	Drugged	Single protein	CHEMBL198362	Rivaroxaban	Small molecule	Inhibitor	ChEMBL	Indication	All	3	Rheumatic heart disease	No
P00742	CHEMBL244	FA10	Drugged	Single protein	CHEMBL198362	Rivaroxaban	Small molecule	Inhibitor	ChEMBL	Indication	All	3	Myocardial infarction	Yes
P00742	CHEMBL244	FA10	Drugged	Single protein	CHEMBL198362	Rivaroxaban	Small molecule	Inhibitor	ChEMBL	Indication	All	3	Liver cirrhosis	No
P00742	CHEMBL244	FA10	Drugged	Single protein	CHEMBL198362	Rivaroxaban	Small molecule	Inhibitor	ChEMBL	Indication	All	3	Cancers	No
P00742	CHEMBL244	FA10	Drugged	Single protein	CHEMBL198362	Rivaroxaban	Small molecule	Inhibitor	ChEMBL	Indication	All	3	Diabetes mellitus, type 2	No
P00742	CHEMBL244	FA10	Drugged	Single protein	CHEMBL198362	Rivaroxaban	Small molecule	Inhibitor	ChEMBL	Indication	All	3	Coronary disease	Yes
P00742	CHEMBL244	FA10	Drugged	Single protein	CHEMBL198362	Rivaroxaban	Small molecule	Inhibitor	ChEMBL	Indication	All	3	Aortic valve stenosis	Yes
P00742	CHEMBL244	FA10	Drugged	Single protein	CHEMBL198362	Rivaroxaban	Small molecule	Inhibitor	ChEMBL	Indication	All	3	Antiphospholipid syndrome	No
P00742	CHEMBL244	FA10	Drugged	Single protein	CHEMBL198362	Rivaroxaban	Small molecule	Inhibitor	ChEMBL	Indication	All	2	Cancers	No
P00742	CHEMBL2111424	FA10	Drugged	Selectivity group	CHEMBL3833393	Emicizumab	Antibody	Other	BNF	Side-effect	Uncommon	4	Thrombotic microangiopathy	No
P00742	CHEMBL2111424	FA10	Drugged	Selectivity group	CHEMBL3833393	Emicizumab	Antibody	Other	BNF	Side-effect	Uncommon	4	Skin necrosis	No
P16930	-	FAAA	Not yet druggable	-	-	-	-	-	-	-	-	-	-	No
P12318	CHEMBL5841	FCG2A	Druggable	Single protein	-	-	-	-	-	-	-	-	-	No
P08637	CHEMBL3856162	FCG3A	Druggable	Single protein	CHEMBL2109389	Imgatuzumab	Antibody	Cross-linking agent	ChEMBL	Indication	All	1	Cancers	No
P08637	CHEMBL3856162	FCG3A	Druggable	Single protein	CHEMBL2109389	Imgatuzumab	Antibody	Cross-linking agent	ChEMBL	Indication	All	2	Cancers	No
Q6BAA4	-	FCRLB	Not yet druggable	-	-	-	-	-	-	-	-	-	-	No
O95479	-	G6PE	Not yet druggable	-	-	-	-	-	-	-	-	-	-	No
P56159	CHEMBL3833481	GFRA1	Druggable	Single protein	CHEMBL2108380	Liatermin	Protein	Agonist	ChEMBL	Indication	All	1	Parkinson disease	No
O94923	-	GLCE	Not yet druggable	-	-	-	-	-	-	-	-	-	-	No
Q9P2T1	CHEMBL4296017	GMPR2	Druggable	Single protein	-	-	-	-	-	-	-	-	-	No
Q9UJJ9	-	GNPTG	Not yet druggable	-	-	-	-	-	-	-	-	-	-	No
P10144	CHEMBL2316	GRAB	Drugged	Single protein	-	-	-	-	-	-	-	-	-	No
P21266	CHEMBL2242	GSTM3	Drugged	Single protein	CHEMBL513	Carmustine	Small molecule	Inhibitor	ChEMBL	Indication	All	2	Polyradiculoneuropathy, chronic inflammatory demyelinating	No
P21266	CHEMBL2242	GSTM3	Drugged	Single protein	CHEMBL513	Carmustine	Small molecule	Inhibitor	ChEMBL	Indication	All	2	Opsoclonus-myoclonus syndrome	No
P21266	CHEMBL2242	GSTM3	Drugged	Single protein	CHEMBL513	Carmustine	Small molecule	Inhibitor	ChEMBL	Indication	All	3	Cancers	No
P21266	CHEMBL2242	GSTM3	Drugged	Single protein	CHEMBL513	Carmustine	Small molecule	Inhibitor	ChEMBL	Indication	All	2	Neuromyelitis optica	No
P21266	CHEMBL2242	GSTM3	Drugged	Single protein	CHEMBL513	Carmustine	Small molecule	Inhibitor	ChEMBL	Indication	All	2	Cancers	No
P21266	CHEMBL2242	GSTM3	Drugged	Single protein	CHEMBL513	Carmustine	Small molecule	Inhibitor	ChEMBL	Indication	All	4	Cancers	No
P21266	CHEMBL2242	GSTM3	Drugged	Single protein	CHEMBL513	Carmustine	Small molecule	Inhibitor	ChEMBL	Indication	All	4	Hodgkin disease	No
P21266	CHEMBL2242	GSTM3	Drugged	Single protein	CHEMBL513	Carmustine	Small molecule	Inhibitor	ChEMBL	Indication	All	1	Sezary syndrome	No
P21266	CHEMBL2242	GSTM3	Drugged	Single protein	CHEMBL513	Carmustine	Small molecule	Inhibitor	ChEMBL	Indication	All	2	Myasthenia gravis	No
P21266	CHEMBL2242	GSTM3	Drugged	Single protein	CHEMBL513	Carmustine	Small molecule	Inhibitor	ChEMBL	Indication	All	1	Mycosis fungoides	No
P21266	CHEMBL2242	GSTM3	Drugged	Single protein	CHEMBL513	Carmustine	Small molecule	Inhibitor	ChEMBL	Indication	All	2	Stiff-person syndrome	No
P21266	CHEMBL2242	GSTM3	Drugged	Single protein	CHEMBL513	Carmustine	Small molecule	Inhibitor	ChEMBL	Indication	All	4	Ependymoma	No
P21266	CHEMBL2242	GSTM3	Drugged	Single protein	CHEMBL513	Carmustine	Small molecule	Inhibitor	ChEMBL	Indication	All	2	Multiple sclerosis, relapsing-remitting	No
P21266	CHEMBL2242	GSTM3	Drugged	Single protein	CHEMBL513	Carmustine	Small molecule	Inhibitor	ChEMBL	Indication	All	2	Hematologic diseases	No
P21266	CHEMBL2242	GSTM3	Drugged	Single protein	CHEMBL513	Carmustine	Small molecule	Inhibitor	ChEMBL	Indication	All	1	Cancers	No
P21266	CHEMBL2242	GSTM3	Drugged	Single protein	CHEMBL513	Carmustine	Small molecule	Inhibitor	ChEMBL	Indication	All	2	Graft vs host disease	No
P21266	CHEMBL2242	GSTM3	Drugged	Single protein	CHEMBL513	Carmustine	Small molecule	Inhibitor	ChEMBL	Indication	All	4	Medulloblastoma	No
Q4G148	-	GXLT1	Not yet druggable	-	-	-	-	-	-	-	-	-	-	No
Q96D42	-	HAVR1	Not yet druggable	-	-	-	-	-	-	-	-	-	-	No
Q8NFM7	-	I17RD	Not yet druggable	-	-	-	-	-	-	-	-	-	-	No
P17936	CHEMBL3997	IBP3	Druggable	Single protein	-	-	-	-	-	-	-	-	-	No
Q9BXS1	-	IDI2	Not yet druggable	-	-	-	-	-	-	-	-	-	-	No
Q9H665	CHEMBL2029192	IGFR1	Druggable	Single protein	-	-	-	-	-	-	-	-	-	No
Q13478	CHEMBL4804253	IL18R	Druggable	Protein complex	CHEMBL2108034	Iboctadekin	Protein	Agonist	ChEMBL	Indication	All	1	Cancers	No
Q13478	CHEMBL4804253	IL18R	Druggable	Protein complex	CHEMBL2108034	Iboctadekin	Protein	Agonist	ChEMBL	Indication	All	2	Cancers	No
P08887	CHEMBL2364155	IL6RA	Drugged	Single protein	CHEMBL1237022	Tocilizumab	Antibody	Inhibitor	BNF	Side-effect	Rare or very rare	4	Stevens-johnson syndrome	No
P08887	CHEMBL2364155	IL6RA	Drugged	Single protein	CHEMBL1237022	Tocilizumab	Antibody	Inhibitor	BNF	Side-effect	Not known	4	Pancytopenia	No
P08887	CHEMBL2364155	IL6RA	Drugged	Single protein	CHEMBL1237022	Tocilizumab	Antibody	Inhibitor	BNF	Side-effect	Common or very common	4	Cough	No
P08887	CHEMBL2364155	IL6RA	Drugged	Single protein	CHEMBL1237022	Tocilizumab	Antibody	Inhibitor	BNF	Side-effect	Common or very common	4	Dizziness	No
P08887	CHEMBL2364155	IL6RA	Drugged	Single protein	CHEMBL1237022	Tocilizumab	Antibody	Inhibitor	BNF	Side-effect	Not known	4	Interstitial lung disease	No
P08887	CHEMBL2364155	IL6RA	Drugged	Single protein	CHEMBL1237022	Tocilizumab	Antibody	Inhibitor	BNF	Side-effect	Common or very common	4	Dyslipidemia	No
P08887	CHEMBL2364155	IL6RA	Drugged	Single protein	CHEMBL1237022	Tocilizumab	Antibody	Inhibitor	BNF	Side-effect	Common or very common	4	Dyspnoea	No
P08887	CHEMBL2364155	IL6RA	Drugged	Single protein	CHEMBL1237022	Tocilizumab	Antibody	Inhibitor	BNF	Side-effect	Common or very common	4	Gastrointestinal disorder	No
P08887	CHEMBL2364155	IL6RA	Drugged	Single protein	CHEMBL1237022	Tocilizumab	Antibody	Inhibitor	BNF	Side-effect	Common or very common	4	Skin reactions	No
P08887	CHEMBL2364155	IL6RA	Drugged	Single protein	CHEMBL1237022	Tocilizumab	Antibody	Inhibitor	BNF	Side-effect	Common or very common	4	Headache	No
P08887	CHEMBL2364155	IL6RA	Drugged	Single protein	CHEMBL1237022	Tocilizumab	Antibody	Inhibitor	BNF	Side-effect	Common or very common	4	Hypersensitivity	No
P08887	CHEMBL2364155	IL6RA	Drugged	Single protein	CHEMBL1237022	Tocilizumab	Antibody	Inhibitor	BNF	Side-effect	Common or very common	4	Hypertension	Yes
P08887	CHEMBL2364155	IL6RA	Drugged	Single protein	CHEMBL1237022	Tocilizumab	Antibody	Inhibitor	BNF	Side-effect	Not known	4	Infusion related reaction	No
P08887	CHEMBL2364155	IL6RA	Drugged	Single protein	CHEMBL1237022	Tocilizumab	Antibody	Inhibitor	BNF	Side-effect	Common or very common	4	Increased risk of infection	No
P08887	CHEMBL2364155	IL6RA	Drugged	Single protein	CHEMBL1237022	Tocilizumab	Antibody	Inhibitor	BNF	Side-effect	Uncommon	4	Hypothyroidism	No
P08887	CHEMBL2364155	IL6RA	Drugged	Single protein	CHEMBL1237022	Tocilizumab	Antibody	Inhibitor	BNF	Side-effect	Common or very common	4	Leucopenia	No
P08887	CHEMBL2364155	IL6RA	Drugged	Single protein	CHEMBL1237022	Tocilizumab	Antibody	Inhibitor	BNF	Side-effect	Not known	4	Hepatic disorder	No
P08887	CHEMBL2364155	IL6RA	Drugged	Single protein	CHEMBL1237022	Tocilizumab	Antibody	Inhibitor	BNF	Side-effect	Common or very common	4	Weight increased	No
P08887	CHEMBL2364155	IL6RA	Drugged	Single protein	CHEMBL1237022	Tocilizumab	Antibody	Inhibitor	BNF	Side-effect	Common or very common	4	Oral disorder	No
P08887	CHEMBL2364155	IL6RA	Drugged	Single protein	CHEMBL1237022	Tocilizumab	Antibody	Inhibitor	BNF	Side-effect	Common or very common	4	Peripheral oedema	No
P08887	CHEMBL2364155	IL6RA	Drugged	Single protein	CHEMBL1237022	Tocilizumab	Antibody	Inhibitor	BNF	Side-effect	Uncommon	4	Nephrolithiasis	No
P08887	CHEMBL2364155	IL6RA	Drugged	Single protein	CHEMBL81	Raloxifene	Small molecule	Modulator	ChEMBL	Indication	All	2	Menopause	No
P08887	CHEMBL3137266	IL6RA	Drugged	Protein-protein interaction	CHEMBL3833307	Satralizumab	Antibody	Antagonist	ChEMBL	Indication	All	3	Myasthenia gravis	No
P08887	CHEMBL2364155	IL6RA	Drugged	Single protein	CHEMBL81	Raloxifene	Small molecule	Modulator	ChEMBL	Indication	All	4	Osteoporosis	No
P08887	CHEMBL2364155	IL6RA	Drugged	Single protein	CHEMBL46740	Bazedoxifene	Small molecule	Modulator	ChEMBL	Indication	All	3	Endometrial hyperplasia	No
P08887	CHEMBL2364155	IL6RA	Drugged	Single protein	CHEMBL46740	Bazedoxifene	Small molecule	Modulator	ChEMBL	Indication	All	2	Cancers	No
P08887	CHEMBL2364155	IL6RA	Drugged	Single protein	CHEMBL46740	Bazedoxifene	Small molecule	Modulator	ChEMBL	Indication	All	3	Menopause	No
P08887	CHEMBL2364155	IL6RA	Drugged	Single protein	CHEMBL46740	Bazedoxifene	Small molecule	Modulator	ChEMBL	Indication	All	2	Multiple sclerosis, relapsing-remitting	No
P08887	CHEMBL2364155	IL6RA	Drugged	Single protein	CHEMBL46740	Bazedoxifene	Small molecule	Modulator	ChEMBL	Indication	All	3	Osteoporosis	No
P08887	CHEMBL2364155	IL6RA	Drugged	Single protein	CHEMBL46740	Bazedoxifene	Small molecule	Modulator	ChEMBL	Indication	All	4	Osteoporosis, postmenopausal	No
P08887	CHEMBL2364155	IL6RA	Drugged	Single protein	CHEMBL81	Raloxifene	Small molecule	Modulator	ChEMBL	Indication	All	2	Alzheimer disease	No
P08887	CHEMBL2364155	IL6RA	Drugged	Single protein	CHEMBL81	Raloxifene	Small molecule	Modulator	ChEMBL	Indication	All	3	Polycystic ovary syndrome	No
P08887	CHEMBL2364155	IL6RA	Drugged	Single protein	CHEMBL81	Raloxifene	Small molecule	Modulator	ChEMBL	Indication	All	3	Bone diseases, metabolic	No
P08887	CHEMBL2364155	IL6RA	Drugged	Single protein	CHEMBL81	Raloxifene	Small molecule	Modulator	ChEMBL	Indication	All	3	Psychotic disorder	No
P08887	CHEMBL2364155	IL6RA	Drugged	Single protein	CHEMBL81	Raloxifene	Small molecule	Modulator	ChEMBL	Indication	All	2	Severe acute respiratory syndrome	No
P08887	CHEMBL2364155	IL6RA	Drugged	Single protein	CHEMBL81	Raloxifene	Small molecule	Modulator	ChEMBL	Indication	All	3	Schizophrenia	No
P08887	CHEMBL2364155	IL6RA	Drugged	Single protein	CHEMBL81	Raloxifene	Small molecule	Modulator	ChEMBL	Indication	All	2	Cancers	No
P08887	CHEMBL2364155	IL6RA	Drugged	Single protein	CHEMBL81	Raloxifene	Small molecule	Modulator	ChEMBL	Indication	All	4	Cancers	No
P08887	CHEMBL2364155	IL6RA	Drugged	Single protein	CHEMBL1237022	Tocilizumab	Antibody	Inhibitor	BNF	Side-effect	Common or very common	4	Conjunctivitis	No
P08887	CHEMBL2364155	IL6RA	Drugged	Single protein	CHEMBL81	Raloxifene	Small molecule	Modulator	ChEMBL	Indication	All	3	Osteoporosis, postmenopausal	No
P08887	CHEMBL3137266	IL6RA	Drugged	Protein-protein interaction	CHEMBL3833307	Satralizumab	Antibody	Antagonist	ChEMBL	Indication	All	4	Neuromyelitis optica	No
P08887	CHEMBL3137266	IL6RA	Drugged	Protein-protein interaction	CHEMBL3833307	Satralizumab	Antibody	Antagonist	ChEMBL	Indication	All	4	Immune system diseases	No
P08887	CHEMBL3137266	IL6RA	Drugged	Protein-protein interaction	CHEMBL3833307	Satralizumab	Antibody	Antagonist	ChEMBL	Indication	All	3	Encephalitis, japanese	No
P08887	CHEMBL2364155	IL6RA	Drugged	Single protein	CHEMBL1237022	Tocilizumab	Antibody	Inhibitor	BNF	Side-effect	Common or very common	4	Abdominal pain	No
P08887	CHEMBL2364155	IL6RA	Drugged	Single protein	CHEMBL1237022	Tocilizumab	Antibody	Inhibitor	BNF	Side-effect	Common or very common	4	Neutropenia	No
P08887	CHEMBL2364155	IL6RA	Drugged	Single protein	CHEMBL1237022	Tocilizumab	Antibody	Inhibitor	BNF	Indication	All	4	Giant cell arteritis	No
P08887	CHEMBL2364155	IL6RA	Drugged	Single protein	CHEMBL1237022	Tocilizumab	Antibody	Inhibitor	ChEMBL	Indication	All	2	Neuromyelitis optica	No
P08887	CHEMBL2364155	IL6RA	Drugged	Single protein	CHEMBL1237022	Tocilizumab	Antibody	Inhibitor	ChEMBL	Indication	All	2	Familial mediterranean fever	No
P08887	CHEMBL2364155	IL6RA	Drugged	Single protein	CHEMBL1237022	Tocilizumab	Antibody	Inhibitor	ChEMBL	Indication	All	2	Pneumonia	No
P08887	CHEMBL2364155	IL6RA	Drugged	Single protein	CHEMBL1237022	Tocilizumab	Antibody	Inhibitor	BNF	Indication	All	4	Arthritis	No
P08887	CHEMBL2364155	IL6RA	Drugged	Single protein	CHEMBL1237022	Tocilizumab	Antibody	Inhibitor	ChEMBL	Indication	All	2	Polychondritis, relapsing	No
P08887	CHEMBL2364155	IL6RA	Drugged	Single protein	CHEMBL1237022	Tocilizumab	Antibody	Inhibitor	ChEMBL	Indication	All	2	Respiratory distress syndrome	No
P08887	CHEMBL2364155	IL6RA	Drugged	Single protein	CHEMBL1237022	Tocilizumab	Antibody	Inhibitor	ChEMBL	Indication	All	2	Myasthenia gravis	No
P08887	CHEMBL2364155	IL6RA	Drugged	Single protein	CHEMBL1237022	Tocilizumab	Antibody	Inhibitor	ChEMBL	Indication	All	2	Uveitis	No
P08887	CHEMBL2364155	IL6RA	Drugged	Single protein	CHEMBL1237022	Tocilizumab	Antibody	Inhibitor	ChEMBL	Indication	All	2	Schnitzler syndrome	No
P08887	CHEMBL2364155	IL6RA	Drugged	Single protein	CHEMBL1237022	Tocilizumab	Antibody	Inhibitor	ChEMBL	Indication	All	2	Erdheim-chester disease	No
P08887	CHEMBL2364155	IL6RA	Drugged	Single protein	CHEMBL1237022	Tocilizumab	Antibody	Inhibitor	ChEMBL	Indication	All	2	Graves ophthalmopathy	No
P08887	CHEMBL2364155	IL6RA	Drugged	Single protein	CHEMBL1237022	Tocilizumab	Antibody	Inhibitor	ChEMBL	Indication	All	2	Lymphohistiocytosis, hemophagocytic	No
P08887	CHEMBL2364155	IL6RA	Drugged	Single protein	CHEMBL1237022	Tocilizumab	Antibody	Inhibitor	ChEMBL	Indication	All	2	Castleman disease	No
P08887	CHEMBL2364155	IL6RA	Drugged	Single protein	CHEMBL1237022	Tocilizumab	Antibody	Inhibitor	ChEMBL	Indication	All	3	Epilepsy	No
P08887	CHEMBL2364155	IL6RA	Drugged	Single protein	CHEMBL1237022	Tocilizumab	Antibody	Inhibitor	ChEMBL	Indication	All	2	Still's disease, adult-onset	No
P08887	CHEMBL2364155	IL6RA	Drugged	Single protein	CHEMBL1237022	Tocilizumab	Antibody	Inhibitor	ChEMBL	Indication	All	3	Influenza, human	No
P08887	CHEMBL2364155	IL6RA	Drugged	Single protein	CHEMBL1237022	Tocilizumab	Antibody	Inhibitor	ChEMBL	Indication	All	2	Lung diseases	No
P08887	CHEMBL2364155	IL6RA	Drugged	Single protein	CHEMBL1237022	Tocilizumab	Antibody	Inhibitor	ChEMBL	Indication	All	2	Graft vs host disease	No
P08887	CHEMBL2364155	IL6RA	Drugged	Single protein	CHEMBL1237022	Tocilizumab	Antibody	Inhibitor	ChEMBL	Indication	All	2	Fever	No
P08887	CHEMBL2364155	IL6RA	Drugged	Single protein	CHEMBL1237022	Tocilizumab	Antibody	Inhibitor	ChEMBL	Indication	All	2	Diabetes mellitus, type 1	No
P08887	CHEMBL2364155	IL6RA	Drugged	Single protein	CHEMBL1237022	Tocilizumab	Antibody	Inhibitor	ChEMBL	Indication	All	2	Dermatomyositis	No
P08887	CHEMBL2364155	IL6RA	Drugged	Single protein	CHEMBL1237022	Tocilizumab	Antibody	Inhibitor	ChEMBL	Indication	All	2	Depressive disorder	No
P08887	CHEMBL2364155	IL6RA	Drugged	Single protein	CHEMBL1237022	Tocilizumab	Antibody	Inhibitor	ChEMBL	Indication	All	2	Cancers	No
P08887	CHEMBL2364155	IL6RA	Drugged	Single protein	CHEMBL1237022	Tocilizumab	Antibody	Inhibitor	ChEMBL	Indication	All	2	Behcet syndrome	No
P08887	CHEMBL2364155	IL6RA	Drugged	Single protein	CHEMBL1237022	Tocilizumab	Antibody	Inhibitor	ChEMBL	Indication	All	2	Pulmonary hypertension	Yes
P08887	CHEMBL2364155	IL6RA	Drugged	Single protein	CHEMBL1237022	Tocilizumab	Antibody	Inhibitor	ChEMBL	Indication	All	2	Amyotrophic lateral sclerosis	No
P08887	CHEMBL2364155	IL6RA	Drugged	Single protein	CHEMBL1237022	Tocilizumab	Antibody	Inhibitor	ChEMBL	Indication	All	1	Renal insufficiency	No
P08887	CHEMBL2364155	IL6RA	Drugged	Single protein	CHEMBL1237022	Tocilizumab	Antibody	Inhibitor	ChEMBL	Indication	All	1	Uveitis	No
P08887	CHEMBL2364155	IL6RA	Drugged	Single protein	CHEMBL1237022	Tocilizumab	Antibody	Inhibitor	ChEMBL	Indication	All	1	Hiv infection	No
P08887	CHEMBL2364155	IL6RA	Drugged	Single protein	CHEMBL1237022	Tocilizumab	Antibody	Inhibitor	ChEMBL	Indication	All	1	Schizophrenia	No
P08887	CHEMBL2364155	IL6RA	Drugged	Single protein	CHEMBL1237022	Tocilizumab	Antibody	Inhibitor	ChEMBL	Indication	All	1	Lupus erythematosus, systemic	No
P08887	CHEMBL2364155	IL6RA	Drugged	Single protein	CHEMBL1237022	Tocilizumab	Antibody	Inhibitor	ChEMBL	Indication	All	1	Cancers	No
P08887	CHEMBL2364155	IL6RA	Drugged	Single protein	CHEMBL1237022	Tocilizumab	Antibody	Inhibitor	ChEMBL	Indication	All	2	Non-st elevated myocardial infarction	Yes
P08887	CHEMBL2364155	IL6RA	Drugged	Single protein	CHEMBL1237022	Tocilizumab	Antibody	Inhibitor	ChEMBL	Indication	All	3	Cancers	No
P08887	CHEMBL2364155	IL6RA	Drugged	Single protein	CHEMBL1237022	Tocilizumab	Antibody	Inhibitor	ChEMBL	Indication	All	2	Macrophage activation syndrome	No
P08887	CHEMBL2364155	IL6RA	Drugged	Single protein	CHEMBL1237022	Tocilizumab	Antibody	Inhibitor	ChEMBL	Indication	All	3	Pneumonia	No
P08887	CHEMBL2364155	IL6RA	Drugged	Single protein	CHEMBL2108730	Sarilumab	Antibody	Antagonist	ChEMBL	Indication	All	3	Pneumonia	No
P08887	CHEMBL2364155	IL6RA	Drugged	Single protein	CHEMBL2108730	Sarilumab	Antibody	Antagonist	ChEMBL	Indication	All	3	Giant cell arteritis	No
P08887	CHEMBL2364155	IL6RA	Drugged	Single protein	CHEMBL2108730	Sarilumab	Antibody	Antagonist	ChEMBL	Indication	All	3	Severe acute respiratory syndrome	No
P08887	CHEMBL2364155	IL6RA	Drugged	Single protein	CHEMBL2108730	Sarilumab	Antibody	Antagonist	ChEMBL	Indication	All	4	Arthritis	No
P08887	CHEMBL2364155	IL6RA	Drugged	Single protein	CHEMBL2108730	Sarilumab	Antibody	Antagonist	ChEMBL	Indication	All	4	Immune system diseases	No
P08887	CHEMBL2364155	IL6RA	Drugged	Single protein	CHEMBL3833343	Vobarilizumab	Antibody	Inhibitor	ChEMBL	Indication	All	2	Arthritis	No
P08887	CHEMBL2364155	IL6RA	Drugged	Single protein	CHEMBL3833343	Vobarilizumab	Antibody	Inhibitor	ChEMBL	Indication	All	2	Lupus erythematosus, systemic	No
P08887	CHEMBL2364155	IL6RA	Drugged	Single protein	CHEMBL2108730	Sarilumab	Antibody	Antagonist	ChEMBL	Indication	All	3	Influenza, human	No
P08887	CHEMBL2364155	IL6RA	Drugged	Single protein	CHEMBL4650406	Levilimab	Antibody	Inhibitor	ChEMBL	Indication	All	3	Arthritis	No
P08887	CHEMBL2364155	IL6RA	Drugged	Single protein	CHEMBL2108730	Sarilumab	Antibody	Antagonist	BNF	Indication	All	4	Arthritis	No
P08887	CHEMBL2364155	IL6RA	Drugged	Single protein	CHEMBL2108730	Sarilumab	Antibody	Antagonist	BNF	Side-effect	Common or very common	4	Dyslipidemia	No
P08887	CHEMBL2364155	IL6RA	Drugged	Single protein	CHEMBL2108730	Sarilumab	Antibody	Antagonist	BNF	Side-effect	Common or very common	4	Increased risk of infection	No
P08887	CHEMBL2364155	IL6RA	Drugged	Single protein	CHEMBL2108730	Sarilumab	Antibody	Antagonist	BNF	Side-effect	Common or very common	4	Neutropenia	No
P08887	CHEMBL2364155	IL6RA	Drugged	Single protein	CHEMBL2108730	Sarilumab	Antibody	Antagonist	BNF	Side-effect	Common or very common	4	Thrombocytopenia	No
P08887	CHEMBL2364155	IL6RA	Drugged	Single protein	CHEMBL2108730	Sarilumab	Antibody	Antagonist	BNF	Side-effect	Not known	4	Hypersensitivity	No
P08887	CHEMBL2364155	IL6RA	Drugged	Single protein	CHEMBL2108730	Sarilumab	Antibody	Antagonist	BNF	Side-effect	Not known	4	Skin reactions	No
P08887	CHEMBL2364155	IL6RA	Drugged	Single protein	CHEMBL4650406	Levilimab	Antibody	Inhibitor	ChEMBL	Indication	All	3	Severe acute respiratory syndrome	No
P08887	CHEMBL2364155	IL6RA	Drugged	Single protein	CHEMBL2108730	Sarilumab	Antibody	Antagonist	ChEMBL	Indication	All	2	Mastocytosis	No
P08887	CHEMBL2364155	IL6RA	Drugged	Single protein	CHEMBL2108730	Sarilumab	Antibody	Antagonist	ChEMBL	Indication	All	3	Polymyalgia rheumatica	No
P08887	CHEMBL2364155	IL6RA	Drugged	Single protein	CHEMBL2108730	Sarilumab	Antibody	Antagonist	ChEMBL	Indication	All	2	Spondylitis, ankylosing	No
P08887	CHEMBL2364155	IL6RA	Drugged	Single protein	CHEMBL1237022	Tocilizumab	Antibody	Inhibitor	ChEMBL	Indication	All	3	Polymyalgia rheumatica	No
P08887	CHEMBL2364155	IL6RA	Drugged	Single protein	CHEMBL1237022	Tocilizumab	Antibody	Inhibitor	ChEMBL	Indication	All	3	Spondylitis, ankylosing	No
P08887	CHEMBL2364155	IL6RA	Drugged	Single protein	CHEMBL1237022	Tocilizumab	Antibody	Inhibitor	ChEMBL	Indication	All	3	Takayasu arteritis	No
P08887	CHEMBL2364155	IL6RA	Drugged	Single protein	CHEMBL1237022	Tocilizumab	Antibody	Inhibitor	ChEMBL	Indication	All	3	Severe acute respiratory syndrome	No
P08887	CHEMBL2364155	IL6RA	Drugged	Single protein	CHEMBL1237022	Tocilizumab	Antibody	Inhibitor	ChEMBL	Indication	All	4	Arthritis	No
P08887	CHEMBL2364155	IL6RA	Drugged	Single protein	CHEMBL1237022	Tocilizumab	Antibody	Inhibitor	ChEMBL	Indication	All	4	Immune system diseases	No
P08887	CHEMBL2364155	IL6RA	Drugged	Single protein	CHEMBL1237022	Tocilizumab	Antibody	Inhibitor	ChEMBL	Indication	All	4	Scleroderma	No
P08887	CHEMBL2364155	IL6RA	Drugged	Single protein	CHEMBL1237022	Tocilizumab	Antibody	Inhibitor	ChEMBL	Indication	All	4	Giant cell arteritis	No
P08887	CHEMBL2364155	IL6RA	Drugged	Single protein	CHEMBL2108730	Sarilumab	Antibody	Antagonist	ChEMBL	Indication	All	1	Scleroderma	No
P08887	CHEMBL2364155	IL6RA	Drugged	Single protein	CHEMBL2108730	Sarilumab	Antibody	Antagonist	ChEMBL	Indication	All	2	Arthritis	No
P08887	CHEMBL2364155	IL6RA	Drugged	Single protein	CHEMBL2108730	Sarilumab	Antibody	Antagonist	ChEMBL	Indication	All	2	Uveitis	No
P08887	CHEMBL2364155	IL6RA	Drugged	Single protein	CHEMBL1237022	Tocilizumab	Antibody	Inhibitor	ChEMBL	Indication	All	2	Fibrous dysplasia of bone	No
P08887	CHEMBL2364155	IL6RA	Drugged	Single protein	CHEMBL2108730	Sarilumab	Antibody	Antagonist	ChEMBL	Indication	All	2	Cancers	No
P20155	-	ISK2	Not yet druggable	-	-	-	-	-	-	-	-	-	-	No
Q07866	-	KLC1	Not yet druggable	-	-	-	-	-	-	-	-	-	-	No
P17252	CHEMBL2093867	KPCA	Drugged	Protein family	CHEMBL608533	Midostaurin	Small molecule	Inhibitor	BNF	Side-effect	Common or very common	4	Diarrhoea	No
P17252	CHEMBL2093867	KPCA	Drugged	Protein family	CHEMBL608533	Midostaurin	Small molecule	Inhibitor	BNF	Side-effect	Common or very common	4	Cystitis	No
P17252	CHEMBL2093867	KPCA	Drugged	Protein family	CHEMBL608533	Midostaurin	Small molecule	Inhibitor	BNF	Side-effect	Common or very common	4	Cough	No
P17252	CHEMBL2093867	KPCA	Drugged	Protein family	CHEMBL608533	Midostaurin	Small molecule	Inhibitor	BNF	Side-effect	Common or very common	4	Constipation	No
P17252	CHEMBL2093867	KPCA	Drugged	Protein family	CHEMBL608533	Midostaurin	Small molecule	Inhibitor	BNF	Indication	All	4	Aggressive systemic mastocytosis	No
P17252	CHEMBL2093867	KPCA	Drugged	Protein family	CHEMBL608533	Midostaurin	Small molecule	Inhibitor	BNF	Side-effect	Common or very common	4	Chills	No
P17252	CHEMBL2093867	KPCA	Drugged	Protein family	CHEMBL608533	Midostaurin	Small molecule	Inhibitor	BNF	Indication	All	4	Cancers	No
P17252	CHEMBL2093867	KPCA	Drugged	Protein family	CHEMBL608533	Midostaurin	Small molecule	Inhibitor	BNF	Side-effect	Common or very common	4	Asthenia	No
P17252	CHEMBL2093867	KPCA	Drugged	Protein family	CHEMBL608533	Midostaurin	Small molecule	Inhibitor	BNF	Side-effect	Common or very common	4	Bruising	No
P17252	CHEMBL2093867	KPCA	Drugged	Protein family	CHEMBL608533	Midostaurin	Small molecule	Inhibitor	BNF	Indication	All	4	Leukemia	No
P17252	CHEMBL2093867	KPCA	Drugged	Protein family	CHEMBL608533	Midostaurin	Small molecule	Inhibitor	BNF	Side-effect	Common or very common	4	Vomiting	No
P17252	CHEMBL2093867	KPCA	Drugged	Protein family	CHEMBL608533	Midostaurin	Small molecule	Inhibitor	BNF	Side-effect	Common or very common	4	Dyspepsia	No
P17252	CHEMBL2093867	KPCA	Drugged	Protein family	CHEMBL608533	Midostaurin	Small molecule	Inhibitor	ChEMBL	Indication	All	4	Mastocytosis	No
P17252	CHEMBL2093867	KPCA	Drugged	Protein family	CHEMBL608533	Midostaurin	Small molecule	Inhibitor	BNF	Side-effect	Not known	4	Congestive heart failure	Yes
P17252	CHEMBL2093867	KPCA	Drugged	Protein family	CHEMBL608533	Midostaurin	Small molecule	Inhibitor	BNF	Side-effect	Not known	4	Qt interval prolongation	Yes
P17252	CHEMBL2093867	KPCA	Drugged	Protein family	CHEMBL608533	Midostaurin	Small molecule	Inhibitor	BNF	Side-effect	Not known	4	Cardiac disorder	Yes
P17252	CHEMBL2093867	KPCA	Drugged	Protein family	CHEMBL608533	Midostaurin	Small molecule	Inhibitor	BNF	Side-effect	Common or very common	4	Weight increased	No
P17252	CHEMBL2093867	KPCA	Drugged	Protein family	CHEMBL608533	Midostaurin	Small molecule	Inhibitor	BNF	Side-effect	Common or very common	4	Vertigo	No
P17252	CHEMBL2093867	KPCA	Drugged	Protein family	CHEMBL608533	Midostaurin	Small molecule	Inhibitor	BNF	Side-effect	Common or very common	4	Tremor	No
P17252	CHEMBL2093867	KPCA	Drugged	Protein family	CHEMBL608533	Midostaurin	Small molecule	Inhibitor	BNF	Side-effect	Common or very common	4	Sepsis	No
P17252	CHEMBL2093867	KPCA	Drugged	Protein family	CHEMBL608533	Midostaurin	Small molecule	Inhibitor	BNF	Side-effect	Common or very common	4	Respiratory disorder	No
P17252	CHEMBL2093867	KPCA	Drugged	Protein family	CHEMBL608533	Midostaurin	Small molecule	Inhibitor	BNF	Side-effect	Common or very common	4	Oropharyngeal pain	No
P17252	CHEMBL2093867	KPCA	Drugged	Protein family	CHEMBL608533	Midostaurin	Small molecule	Inhibitor	BNF	Side-effect	Common or very common	4	Dizziness	No
P17252	CHEMBL2093867	KPCA	Drugged	Protein family	CHEMBL608533	Midostaurin	Small molecule	Inhibitor	BNF	Side-effect	Common or very common	4	Oedema	No
P17252	CHEMBL2093867	KPCA	Drugged	Protein family	CHEMBL608533	Midostaurin	Small molecule	Inhibitor	BNF	Side-effect	Common or very common	4	Increased risk of infection	No
P17252	CHEMBL2093867	KPCA	Drugged	Protein family	CHEMBL608533	Midostaurin	Small molecule	Inhibitor	BNF	Side-effect	Common or very common	4	Hypotension	No
P17252	CHEMBL2093867	KPCA	Drugged	Protein family	CHEMBL608533	Midostaurin	Small molecule	Inhibitor	BNF	Side-effect	Common or very common	4	Hypersensitivity	No
P17252	CHEMBL2093867	KPCA	Drugged	Protein family	CHEMBL608533	Midostaurin	Small molecule	Inhibitor	BNF	Side-effect	Common or very common	4	Hyperglycemia	No
P17252	CHEMBL2093867	KPCA	Drugged	Protein family	CHEMBL608533	Midostaurin	Small molecule	Inhibitor	BNF	Side-effect	Common or very common	4	Headache	No
P17252	CHEMBL2093867	KPCA	Drugged	Protein family	CHEMBL608533	Midostaurin	Small molecule	Inhibitor	BNF	Side-effect	Common or very common	4	Hemorrhage	No
P17252	CHEMBL2093867	KPCA	Drugged	Protein family	CHEMBL608533	Midostaurin	Small molecule	Inhibitor	BNF	Side-effect	Common or very common	4	Fever	No
P17252	CHEMBL2093867	KPCA	Drugged	Protein family	CHEMBL608533	Midostaurin	Small molecule	Inhibitor	BNF	Side-effect	Common or very common	4	Febrile neutropenia	No
P17252	CHEMBL2093867	KPCA	Drugged	Protein family	CHEMBL608533	Midostaurin	Small molecule	Inhibitor	BNF	Side-effect	Common or very common	4	Fall	No
P17252	CHEMBL2093867	KPCA	Drugged	Protein family	CHEMBL608533	Midostaurin	Small molecule	Inhibitor	BNF	Side-effect	Common or very common	4	Dyspnoea	No
P17252	CHEMBL2093867	KPCA	Drugged	Protein family	CHEMBL608533	Midostaurin	Small molecule	Inhibitor	BNF	Side-effect	Common or very common	4	Nausea	No
P17252	CHEMBL2093867	KPCA	Drugged	Protein family	CHEMBL608533	Midostaurin	Small molecule	Inhibitor	ChEMBL	Indication	All	4	Cancers	No
P17252	CHEMBL2093867	KPCA	Drugged	Protein family	CHEMBL608533	Midostaurin	Small molecule	Inhibitor	BNF	Side-effect	Common or very common	4	Concentration impaired	No
P17252	CHEMBL2093867	KPCA	Drugged	Protein family	CHEMBL608533	Midostaurin	Small molecule	Inhibitor	ChEMBL	Indication	All	2	Cancers	No
P17252	CHEMBL2093867	KPCA	Drugged	Protein family	CHEMBL494089	Gsk-690693	Small molecule	Inhibitor	ChEMBL	Indication	All	1	Cancers	No
P17252	CHEMBL2093867	KPCA	Drugged	Protein family	CHEMBL3545332	Cep-2563	Small molecule	Inhibitor	ChEMBL	Indication	All	-	-	No
P17252	CHEMBL2093867	KPCA	Drugged	Protein family	CHEMBL565612	Sotrastaurin	Small molecule	Inhibitor	ChEMBL	Indication	All	1	Cancers	No
P17252	CHEMBL2093867	KPCA	Drugged	Protein family	CHEMBL565612	Sotrastaurin	Small molecule	Inhibitor	ChEMBL	Indication	All	2	Colitis, ulcerative	No
P17252	CHEMBL2093867	KPCA	Drugged	Protein family	CHEMBL565612	Sotrastaurin	Small molecule	Inhibitor	ChEMBL	Indication	All	2	Psoriasis	No
P17252	CHEMBL2093867	KPCA	Drugged	Protein family	CHEMBL608533	Midostaurin	Small molecule	Inhibitor	ChEMBL	Indication	All	3	Cancers	No
P17252	CHEMBL2093867	KPCA	Drugged	Protein family	CHEMBL574737	Ucn-01	Small molecule	Inhibitor	ChEMBL	Indication	All	1	Cancers	No
P17252	CHEMBL2093867	KPCA	Drugged	Protein family	CHEMBL574737	Ucn-01	Small molecule	Inhibitor	ChEMBL	Indication	All	2	Cancers	No
P17252	CHEMBL2093867	KPCA	Drugged	Protein family	CHEMBL608533	Midostaurin	Small molecule	Inhibitor	ChEMBL	Indication	All	1	Liver diseases	No
P17252	CHEMBL2093867	KPCA	Drugged	Protein family	CHEMBL608533	Midostaurin	Small molecule	Inhibitor	ChEMBL	Indication	All	1	Cancers	No
P17252	CHEMBL2093867	KPCA	Drugged	Protein family	CHEMBL608533	Midostaurin	Small molecule	Inhibitor	ChEMBL	Indication	All	2	Blast crisis	No
P17252	CHEMBL2093867	KPCA	Drugged	Protein family	CHEMBL565612	Sotrastaurin	Small molecule	Inhibitor	ChEMBL	Indication	All	2	Uveitis	No
O75023	-	LIRB5	Not yet druggable	-	-	-	-	-	-	-	-	-	-	No
O15232	-	MATN3	Not yet druggable	-	-	-	-	-	-	-	-	-	-	No
P61244	CHEMBL4106127	MAX	Druggable	Protein-protein interaction	-	-	-	-	-	-	-	-	-	No
P61244	CHEMBL3301395	MAX	Druggable	Protein complex	-	-	-	-	-	-	-	-	-	No
P61244	CHEMBL1250363	MAX	Druggable	Single protein	-	-	-	-	-	-	-	-	-	No
Q29983	-	MICA	Not yet druggable	-	-	-	-	-	-	-	-	-	-	No
Q29980	-	MICB	Not yet druggable	-	-	-	-	-	-	-	-	-	-	No
Q9UNW1	-	MINP1	Not yet druggable	-	-	-	-	-	-	-	-	-	-	No
Q13508	-	NAR3	Not yet druggable	-	-	-	-	-	-	-	-	-	-	No
O14931	-	NCTR3	Not yet druggable	-	-	-	-	-	-	-	-	-	-	No
P29120	CHEMBL3182	NEC1	Druggable	Single protein	-	-	-	-	-	-	-	-	-	No
P15559	CHEMBL3623	NQO1	Drugged	Single protein	CHEMBL71595	Hydrogen peroxide	Small molecule	-	ChEMBL	Indication	All	4	Gingivitis	No
P15559	CHEMBL3623	NQO1	Drugged	Single protein	CHEMBL1812161	Vatiquinone	Small molecule	Modulator	ChEMBL	Indication	All	1	Tourette syndrome	No
P15559	CHEMBL3623	NQO1	Drugged	Single protein	CHEMBL1812161	Vatiquinone	Small molecule	Modulator	ChEMBL	Indication	All	1	Muscular diseases	No
P15559	CHEMBL3623	NQO1	Drugged	Single protein	CHEMBL71595	Hydrogen peroxide	Small molecule	-	ChEMBL	Indication	All	0.5	Dental caries	No
P15559	CHEMBL3623	NQO1	Drugged	Single protein	CHEMBL71595	Hydrogen peroxide	Small molecule	-	ChEMBL	Indication	All	4	Keratosis, seborrheic	No
P15559	CHEMBL3623	NQO1	Drugged	Single protein	CHEMBL71595	Hydrogen peroxide	Small molecule	-	ChEMBL	Indication	All	2	Cancers	No
P15559	CHEMBL3623	NQO1	Drugged	Single protein	CHEMBL71595	Hydrogen peroxide	Small molecule	-	ChEMBL	Indication	All	2	Acne vulgaris	No
P15559	CHEMBL3623	NQO1	Drugged	Single protein	CHEMBL1812161	Vatiquinone	Small molecule	Modulator	ChEMBL	Indication	All	2	Rett syndrome	No
P15559	CHEMBL3623	NQO1	Drugged	Single protein	CHEMBL1812161	Vatiquinone	Small molecule	Modulator	ChEMBL	Indication	All	2	Parkinson disease	No
P15559	CHEMBL3623	NQO1	Drugged	Single protein	CHEMBL1812161	Vatiquinone	Small molecule	Modulator	ChEMBL	Indication	All	2	Leigh disease	No
P15559	CHEMBL3623	NQO1	Drugged	Single protein	CHEMBL1812161	Vatiquinone	Small molecule	Modulator	ChEMBL	Indication	All	3	Mitochondrial diseases	No
P15559	CHEMBL3623	NQO1	Drugged	Single protein	CHEMBL71595	Hydrogen peroxide	Small molecule	-	ChEMBL	Indication	All	1	Wounds and injuries	No
P15559	CHEMBL3623	NQO1	Drugged	Single protein	CHEMBL71595	Hydrogen peroxide	Small molecule	-	ChEMBL	Indication	All	3	Tooth diseases	No
P15559	CHEMBL3623	NQO1	Drugged	Single protein	CHEMBL71595	Hydrogen peroxide	Small molecule	-	ChEMBL	Indication	All	3	Warts	No
P15559	CHEMBL3623	NQO1	Drugged	Single protein	CHEMBL1812161	Vatiquinone	Small molecule	Modulator	ChEMBL	Indication	All	2	Hearing loss	No
P15559	CHEMBL3623	NQO1	Drugged	Single protein	CHEMBL71595	Hydrogen peroxide	Small molecule	-	ChEMBL	Indication	All	4	Infections	No
P15559	CHEMBL3623	NQO1	Drugged	Single protein	CHEMBL71595	Hydrogen peroxide	Small molecule	-	ChEMBL	Indication	All	2	Severe acute respiratory syndrome	No
P15559	CHEMBL3623	NQO1	Drugged	Single protein	CHEMBL71595	Hydrogen peroxide	Small molecule	-	ChEMBL	Indication	All	4	Pharyngitis	No
P15559	CHEMBL3623	NQO1	Drugged	Single protein	CHEMBL1466	Dicumarol	Small molecule	Inhibitor	ChEMBL	Indication	All	4	Thrombosis	No
P15559	CHEMBL3623	NQO1	Drugged	Single protein	CHEMBL590	Menadione	Small molecule	-	ChEMBL	Indication	All	4	Hemorrhage	No
P15559	CHEMBL3623	NQO1	Drugged	Single protein	CHEMBL1812161	Vatiquinone	Small molecule	Modulator	ChEMBL	Indication	All	2	Child development disorder, pervasive	No
P15559	CHEMBL3623	NQO1	Drugged	Single protein	CHEMBL1812161	Vatiquinone	Small molecule	Modulator	ChEMBL	Indication	All	2	Friedreich ataxia	No
Q9BW91	CHEMBL4105984	NUDT9	Druggable	Single protein	-	-	-	-	-	-	-	-	-	No
Q14554	-	PDIA5	Not yet druggable	-	-	-	-	-	-	-	-	-	-	No
Q13018	CHEMBL3713395	PLA2R	Druggable	Single protein	-	-	-	-	-	-	-	-	-	No
Q9UIW2	-	PLXA1	Not yet druggable	-	-	-	-	-	-	-	-	-	-	No
O15031	-	PLXB2	Not yet druggable	-	-	-	-	-	-	-	-	-	-	No
Q96NY8	CHEMBL3712928	PVRL4	Drugged	Single protein	CHEMBL3301589	Enfortumab vedotin	Antibody	Binding agent	ChEMBL	Indication	All	4	Cancers	No
Q96NY8	CHEMBL3712928	PVRL4	Drugged	Single protein	CHEMBL3301589	Enfortumab vedotin	Antibody	Binding agent	ChEMBL	Indication	All	2	Cancers	No
Q96NY8	CHEMBL3712928	PVRL4	Drugged	Single protein	CHEMBL3301589	Enfortumab vedotin	Antibody	Binding agent	ChEMBL	Indication	All	3	Cancers	No
Q6UW15	-	REG3G	Not yet druggable	-	-	-	-	-	-	-	-	-	-	No
P07949	CHEMBL2041	RET	Drugged	Single protein	CHEMBL572881	Motesanib	Small molecule	Inhibitor	ChEMBL	Indication	All	3	Cancers	No
P07949	CHEMBL2041	RET	Drugged	Single protein	CHEMBL1946170	Regorafenib	Small molecule	Inhibitor	BNF	Side-effect	Common or very common	4	Appetite decreased	No
P07949	CHEMBL2041	RET	Drugged	Single protein	CHEMBL576982	Quizartinib	Small molecule	Inhibitor	ChEMBL	Indication	All	1	Liver diseases	No
P07949	CHEMBL2041	RET	Drugged	Single protein	CHEMBL576982	Quizartinib	Small molecule	Inhibitor	ChEMBL	Indication	All	3	Cancers	No
P07949	CHEMBL2041	RET	Drugged	Single protein	CHEMBL1946170	Regorafenib	Small molecule	Inhibitor	BNF	Side-effect	Common or very common	4	Anemia	No
P07949	CHEMBL2041	RET	Drugged	Single protein	CHEMBL603469	Lestaurtinib	Small molecule	Inhibitor	ChEMBL	Indication	All	1	Cancers	No
P07949	CHEMBL2041	RET	Drugged	Single protein	CHEMBL603469	Lestaurtinib	Small molecule	Inhibitor	ChEMBL	Indication	All	1	Primary myelofibrosis	No
P07949	CHEMBL2041	RET	Drugged	Single protein	CHEMBL603469	Lestaurtinib	Small molecule	Inhibitor	ChEMBL	Indication	All	2	Cancers	No
P07949	CHEMBL2041	RET	Drugged	Single protein	CHEMBL1946170	Regorafenib	Small molecule	Inhibitor	BNF	Side-effect	Common or very common	4	Alopecia	No
P07949	CHEMBL2041	RET	Drugged	Single protein	CHEMBL1946170	Regorafenib	Small molecule	Inhibitor	BNF	Indication	All	4	Metastatic colorectal cancer	No
P07949	CHEMBL2041	RET	Drugged	Single protein	CHEMBL4650296	Bos-589	Unknown	Inhibitor	ChEMBL	Indication	All	2	Irritable bowel syndrome	No
P07949	CHEMBL2041	RET	Drugged	Single protein	CHEMBL4582651	Pralsetinib	Small molecule	Inhibitor	ChEMBL	Indication	All	4	Cancers	No
P07949	CHEMBL2041	RET	Drugged	Single protein	CHEMBL603469	Lestaurtinib	Small molecule	Inhibitor	ChEMBL	Indication	All	2	Polycythemia vera	No
P07949	CHEMBL2041	RET	Drugged	Single protein	CHEMBL4559134	Selpercatinib	Small molecule	Inhibitor	ChEMBL	Indication	All	4	Cancers	No
P07949	CHEMBL2041	RET	Drugged	Single protein	CHEMBL4559134	Selpercatinib	Small molecule	Inhibitor	ChEMBL	Indication	All	1	Renal insufficiency	No
P07949	CHEMBL2041	RET	Drugged	Single protein	CHEMBL603469	Lestaurtinib	Small molecule	Inhibitor	ChEMBL	Indication	All	2	Psoriasis	No
P07949	CHEMBL2041	RET	Drugged	Single protein	CHEMBL4559134	Selpercatinib	Small molecule	Inhibitor	ChEMBL	Indication	All	1	Liver diseases	No
P07949	CHEMBL2041	RET	Drugged	Single protein	CHEMBL603469	Lestaurtinib	Small molecule	Inhibitor	ChEMBL	Indication	All	2	Thrombocythemia, essential	No
P07949	CHEMBL2041	RET	Drugged	Single protein	CHEMBL572881	Motesanib	Small molecule	Inhibitor	ChEMBL	Indication	All	1	Cancers	No
P07949	CHEMBL2041	RET	Drugged	Single protein	CHEMBL1946170	Regorafenib	Small molecule	Inhibitor	BNF	Indication	All	4	Cancers	No
P07949	CHEMBL2041	RET	Drugged	Single protein	CHEMBL1567	Sunitinib malate	Small molecule	Inhibitor	ChEMBL	Indication	All	2	Cancers	No
P07949	CHEMBL2041	RET	Drugged	Single protein	CHEMBL2029988	Cep-32496	Small molecule	Inhibitor	ChEMBL	Indication	All	1	Cancers	No
P07949	CHEMBL2041	RET	Drugged	Single protein	CHEMBL1946170	Regorafenib	Small molecule	Inhibitor	ChEMBL	Indication	All	1	Cancers	No
P07949	CHEMBL2041	RET	Drugged	Single protein	CHEMBL1946170	Regorafenib	Small molecule	Inhibitor	ChEMBL	Indication	All	2	Cancers	No
P07949	CHEMBL2041	RET	Drugged	Single protein	CHEMBL1946170	Regorafenib	Small molecule	Inhibitor	ChEMBL	Indication	All	2	Macular degeneration	No
P07949	CHEMBL2041	RET	Drugged	Single protein	CHEMBL1946170	Regorafenib	Small molecule	Inhibitor	ChEMBL	Indication	All	2	Pulmonary disease, chronic obstructive	No
P07949	CHEMBL2041	RET	Drugged	Single protein	CHEMBL1946170	Regorafenib	Small molecule	Inhibitor	ChEMBL	Indication	All	3	Cancers	No
P07949	CHEMBL2041	RET	Drugged	Single protein	CHEMBL1946170	Regorafenib	Small molecule	Inhibitor	ChEMBL	Indication	All	4	Cancers	No
P07949	CHEMBL2041	RET	Drugged	Single protein	CHEMBL1200485	Sorafenib tosylate	Small molecule	Inhibitor	ChEMBL	Indication	All	1	Cancers	No
P07949	CHEMBL2041	RET	Drugged	Single protein	CHEMBL1200485	Sorafenib tosylate	Small molecule	Inhibitor	ChEMBL	Indication	All	2	Cancers	No
P07949	CHEMBL2041	RET	Drugged	Single protein	CHEMBL1200485	Sorafenib tosylate	Small molecule	Inhibitor	ChEMBL	Indication	All	2	Retroviridae infection	No
P07949	CHEMBL2041	RET	Drugged	Single protein	CHEMBL1946170	Regorafenib	Small molecule	Inhibitor	BNF	Side-effect	Common or very common	4	Asthenia	No
P07949	CHEMBL2041	RET	Drugged	Single protein	CHEMBL3545332	Cep-2563	Small molecule	Inhibitor	ChEMBL	Indication	All	-	-	No
P07949	CHEMBL2041	RET	Drugged	Single protein	CHEMBL1200485	Sorafenib tosylate	Small molecule	Inhibitor	ChEMBL	Indication	All	3	Fibromatosis, aggressive	No
P07949	CHEMBL2041	RET	Drugged	Single protein	CHEMBL1567	Sunitinib malate	Small molecule	Inhibitor	ChEMBL	Indication	All	1	Von hippel-lindau disease	No
P07949	CHEMBL2041	RET	Drugged	Single protein	CHEMBL1567	Sunitinib malate	Small molecule	Inhibitor	ChEMBL	Indication	All	1	Cancers	No
P07949	CHEMBL2041	RET	Drugged	Single protein	CHEMBL1567	Sunitinib malate	Small molecule	Inhibitor	ChEMBL	Indication	All	3	Cancers	No
P07949	CHEMBL2041	RET	Drugged	Single protein	CHEMBL1567	Sunitinib malate	Small molecule	Inhibitor	ChEMBL	Indication	All	4	Cancers	No
P07949	CHEMBL2041	RET	Drugged	Single protein	CHEMBL24828	Vandetanib	Small molecule	Inhibitor	ChEMBL	Indication	All	1	Cancers	No
P07949	CHEMBL2041	RET	Drugged	Single protein	CHEMBL24828	Vandetanib	Small molecule	Inhibitor	ChEMBL	Indication	All	2	Cancers	No
P07949	CHEMBL2041	RET	Drugged	Single protein	CHEMBL24828	Vandetanib	Small molecule	Inhibitor	ChEMBL	Indication	All	3	Cancers	No
P07949	CHEMBL2041	RET	Drugged	Single protein	CHEMBL24828	Vandetanib	Small molecule	Inhibitor	ChEMBL	Indication	All	4	Cancers	No
P07949	CHEMBL2041	RET	Drugged	Single protein	CHEMBL3707320	Alectinib hydrochloride	Small molecule	Inhibitor	ChEMBL	Indication	All	4	Cancers	No
P07949	CHEMBL2041	RET	Drugged	Single protein	CHEMBL574738	Ast-487	Small molecule	Inhibitor	ChEMBL	Indication	All	-	-	No
P07949	CHEMBL2041	RET	Drugged	Single protein	CHEMBL1200485	Sorafenib tosylate	Small molecule	Inhibitor	ChEMBL	Indication	All	4	Cancers	No
P07949	CHEMBL2041	RET	Drugged	Single protein	CHEMBL1200485	Sorafenib tosylate	Small molecule	Inhibitor	ChEMBL	Indication	All	3	Cancers	No
P07949	CHEMBL2041	RET	Drugged	Single protein	CHEMBL1946170	Regorafenib	Small molecule	Inhibitor	BNF	Side-effect	Common or very common	4	Diarrhoea	No
P07949	CHEMBL2041	RET	Drugged	Single protein	CHEMBL1946170	Regorafenib	Small molecule	Inhibitor	BNF	Side-effect	Common or very common	4	Dysphonia	No
P07949	CHEMBL2041	RET	Drugged	Single protein	CHEMBL1946170	Regorafenib	Small molecule	Inhibitor	BNF	Side-effect	Common or very common	4	Dry mouth	No
P07949	CHEMBL2041	RET	Drugged	Single protein	CHEMBL1946170	Regorafenib	Small molecule	Inhibitor	BNF	Side-effect	Rare or very rare	4	Cancers	No
P07949	CHEMBL2041	RET	Drugged	Single protein	CHEMBL1946170	Regorafenib	Small molecule	Inhibitor	BNF	Side-effect	Rare or very rare	4	Posterior reversible encephalopathy syndrome pres	No
P07949	CHEMBL2041	RET	Drugged	Single protein	CHEMBL1946170	Regorafenib	Small molecule	Inhibitor	BNF	Side-effect	Rare or very rare	4	Severe cutaneous adverse reactions scars	No
P07949	CHEMBL2041	RET	Drugged	Single protein	CHEMBL1946170	Regorafenib	Small molecule	Inhibitor	BNF	Side-effect	Uncommon	4	-	No
P07949	CHEMBL2041	RET	Drugged	Single protein	CHEMBL1946170	Regorafenib	Small molecule	Inhibitor	BNF	Side-effect	Uncommon	4	Gastrointestinal fistula	No
P07949	CHEMBL2041	RET	Drugged	Single protein	CHEMBL1946170	Regorafenib	Small molecule	Inhibitor	BNF	Side-effect	Uncommon	4	Gastrointestinal perforation	No
P07949	CHEMBL2041	RET	Drugged	Single protein	CHEMBL1946170	Regorafenib	Small molecule	Inhibitor	BNF	Side-effect	Uncommon	4	Hepatic disorder	No
P07949	CHEMBL2041	RET	Drugged	Single protein	CHEMBL1946170	Regorafenib	Small molecule	Inhibitor	BNF	Side-effect	Not known	4	Aneurysm	No
P07949	CHEMBL2041	RET	Drugged	Single protein	CHEMBL1946170	Regorafenib	Small molecule	Inhibitor	BNF	Side-effect	Uncommon	4	Myocardial infarction	Yes
P07949	CHEMBL2041	RET	Drugged	Single protein	CHEMBL1946170	Regorafenib	Small molecule	Inhibitor	BNF	Side-effect	Uncommon	4	Nail disorder	No
P07949	CHEMBL3430888	RET	Drugged	Chimeric protein	CHEMBL4559134	Selpercatinib	Small molecule	Inhibitor	ChEMBL	Indication	All	1	Liver diseases	No
P07949	CHEMBL3430888	RET	Drugged	Chimeric protein	CHEMBL4559134	Selpercatinib	Small molecule	Inhibitor	ChEMBL	Indication	All	1	Renal insufficiency	No
P07949	CHEMBL3430888	RET	Drugged	Chimeric protein	CHEMBL4559134	Selpercatinib	Small molecule	Inhibitor	ChEMBL	Indication	All	4	Cancers	No
P07949	CHEMBL3430904	RET	Drugged	Chimeric protein	CHEMBL4582651	Pralsetinib	Small molecule	Inhibitor	ChEMBL	Indication	All	4	Cancers	No
P07949	CHEMBL3430904	RET	Drugged	Chimeric protein	CHEMBL4559134	Selpercatinib	Small molecule	Inhibitor	ChEMBL	Indication	All	4	Cancers	No
P07949	CHEMBL3430904	RET	Drugged	Chimeric protein	CHEMBL4559134	Selpercatinib	Small molecule	Inhibitor	ChEMBL	Indication	All	1	Renal insufficiency	No
P07949	CHEMBL3430904	RET	Drugged	Chimeric protein	CHEMBL4559134	Selpercatinib	Small molecule	Inhibitor	ChEMBL	Indication	All	1	Liver diseases	No
P07949	CHEMBL2041	RET	Drugged	Single protein	CHEMBL1946170	Regorafenib	Small molecule	Inhibitor	BNF	Side-effect	Uncommon	4	Myocardial ischemia	Yes
P07949	CHEMBL2041	RET	Drugged	Single protein	CHEMBL1946170	Regorafenib	Small molecule	Inhibitor	BNF	Side-effect	Common or very common	4	Weight decreased	No
P07949	CHEMBL2041	RET	Drugged	Single protein	CHEMBL1946170	Regorafenib	Small molecule	Inhibitor	BNF	Side-effect	Not known	4	Artery dissection	No
P07949	CHEMBL2041	RET	Drugged	Single protein	CHEMBL1946170	Regorafenib	Small molecule	Inhibitor	BNF	Side-effect	Common or very common	4	Tremor	No
P07949	CHEMBL2041	RET	Drugged	Single protein	CHEMBL1946170	Regorafenib	Small molecule	Inhibitor	BNF	Side-effect	Common or very common	4	Electrolyte imbalance	No
P07949	CHEMBL2041	RET	Drugged	Single protein	CHEMBL1946170	Regorafenib	Small molecule	Inhibitor	BNF	Side-effect	Common or very common	4	Fever	No
P07949	CHEMBL2041	RET	Drugged	Single protein	CHEMBL1946170	Regorafenib	Small molecule	Inhibitor	BNF	Side-effect	Common or very common	4	Gastrooesophageal reflux disease	No
P07949	CHEMBL2041	RET	Drugged	Single protein	CHEMBL1946170	Regorafenib	Small molecule	Inhibitor	BNF	Side-effect	Common or very common	4	Headache	No
P07949	CHEMBL2041	RET	Drugged	Single protein	CHEMBL1946170	Regorafenib	Small molecule	Inhibitor	BNF	Side-effect	Common or very common	4	Hyperbilirubinemia	No
P07949	CHEMBL2041	RET	Drugged	Single protein	CHEMBL1946170	Regorafenib	Small molecule	Inhibitor	BNF	Side-effect	Common or very common	4	Hypertension	Yes
P07949	CHEMBL2041	RET	Drugged	Single protein	CHEMBL1946170	Regorafenib	Small molecule	Inhibitor	BNF	Side-effect	Common or very common	4	Hyperuricemia	No
P07949	CHEMBL2041	RET	Drugged	Single protein	CHEMBL1946170	Regorafenib	Small molecule	Inhibitor	BNF	Side-effect	Common or very common	4	Hypothyroidism	No
P07949	CHEMBL2041	RET	Drugged	Single protein	CHEMBL1946170	Regorafenib	Small molecule	Inhibitor	BNF	Side-effect	Common or very common	4	Increased risk of infection	No
P07949	CHEMBL2041	RET	Drugged	Single protein	CHEMBL1946170	Regorafenib	Small molecule	Inhibitor	BNF	Side-effect	Common or very common	4	Vomiting	No
P07949	CHEMBL2041	RET	Drugged	Single protein	CHEMBL1946170	Regorafenib	Small molecule	Inhibitor	BNF	Side-effect	Common or very common	4	Mucositis	No
P07949	CHEMBL2041	RET	Drugged	Single protein	CHEMBL1946170	Regorafenib	Small molecule	Inhibitor	BNF	Side-effect	Common or very common	4	Musculoskeletal stiffness	No
P07949	CHEMBL2041	RET	Drugged	Single protein	CHEMBL1946170	Regorafenib	Small molecule	Inhibitor	BNF	Side-effect	Common or very common	4	Leucopenia	No
P07949	CHEMBL3430888	RET	Drugged	Chimeric protein	CHEMBL4582651	Pralsetinib	Small molecule	Inhibitor	ChEMBL	Indication	All	4	Cancers	No
P07949	CHEMBL2041	RET	Drugged	Single protein	CHEMBL1946170	Regorafenib	Small molecule	Inhibitor	BNF	Side-effect	Common or very common	4	Nausea	No
P07949	CHEMBL2041	RET	Drugged	Single protein	CHEMBL1946170	Regorafenib	Small molecule	Inhibitor	BNF	Side-effect	Common or very common	4	Thrombocytopenia	No
P07949	CHEMBL2041	RET	Drugged	Single protein	CHEMBL1946170	Regorafenib	Small molecule	Inhibitor	BNF	Side-effect	Common or very common	4	Pain	No
P07949	CHEMBL2041	RET	Drugged	Single protein	CHEMBL1946170	Regorafenib	Small molecule	Inhibitor	BNF	Side-effect	Common or very common	4	Proteinuria	No
P07949	CHEMBL2041	RET	Drugged	Single protein	CHEMBL1946170	Regorafenib	Small molecule	Inhibitor	BNF	Side-effect	Common or very common	4	Taste altered	No
P07949	CHEMBL2041	RET	Drugged	Single protein	CHEMBL1946170	Regorafenib	Small molecule	Inhibitor	BNF	Side-effect	Common or very common	4	Skin reactions	No
P07949	CHEMBL2041	RET	Drugged	Single protein	CHEMBL1946170	Regorafenib	Small molecule	Inhibitor	BNF	Side-effect	Common or very common	4	Stomatitis	No
Q9UGC7	-	RF1ML	Not yet druggable	-	-	-	-	-	-	-	-	-	-	No
Q96DX8	-	RTP4	Not yet druggable	-	-	-	-	-	-	-	-	-	-	No
Q96F10	CHEMBL3509592	SAT2	Drugged	Single protein	CHEMBL609	Trientine	Small molecule	Chelating agent	ChEMBL	Indication	All	1	Cancers	No
Q96F10	CHEMBL3509592	SAT2	Drugged	Single protein	CHEMBL609	Trientine	Small molecule	Chelating agent	ChEMBL	Indication	All	2	Macular edema	No
Q96F10	CHEMBL3509592	SAT2	Drugged	Single protein	CHEMBL609	Trientine	Small molecule	Chelating agent	ChEMBL	Indication	All	4	Liver cirrhosis, biliary	No
Q96F10	CHEMBL3509592	SAT2	Drugged	Single protein	CHEMBL609	Trientine	Small molecule	Chelating agent	ChEMBL	Indication	All	4	Arthritis	No
Q96F10	CHEMBL3509592	SAT2	Drugged	Single protein	CHEMBL609	Trientine	Small molecule	Chelating agent	ChEMBL	Indication	All	4	Hepatolenticular degeneration	No
Q96F10	CHEMBL3509592	SAT2	Drugged	Single protein	CHEMBL609	Trientine	Small molecule	Chelating agent	ChEMBL	Indication	All	2	Cardiomyopathy, hypertrophic	Yes
Q9UH65	-	SWP70	Not yet druggable	-	-	-	-	-	-	-	-	-	-	No
P13385	CHEMBL3713025	TDGF1	Druggable	Single protein	CHEMBL2109575	Biib-015	Antibody	Binding agent	ChEMBL	Indication	All	1	Cancers	No
P42680	CHEMBL4296642	TEC	Drugged	Protein family	CHEMBL4085457	Pf-06651600	Small molecule	Inhibitor	ChEMBL	Indication	All	3	Alopecia	No
P42680	CHEMBL4296642	TEC	Drugged	Protein family	CHEMBL4085457	Pf-06651600	Small molecule	Inhibitor	ChEMBL	Indication	All	2	Vitiligo	No
P42680	CHEMBL4296642	TEC	Drugged	Protein family	CHEMBL4085457	Pf-06651600	Small molecule	Inhibitor	ChEMBL	Indication	All	2	Crohn disease	No
P42680	CHEMBL4296642	TEC	Drugged	Protein family	CHEMBL4085457	Pf-06651600	Small molecule	Inhibitor	ChEMBL	Indication	All	2	Colitis, ulcerative	No
P42680	CHEMBL4296642	TEC	Drugged	Protein family	CHEMBL4085457	Pf-06651600	Small molecule	Inhibitor	ChEMBL	Indication	All	2	Arthritis	No
P42680	CHEMBL4296642	TEC	Drugged	Protein family	CHEMBL4085457	Pf-06651600	Small molecule	Inhibitor	ChEMBL	Indication	All	1	Liver diseases	No
P42680	CHEMBL4296642	TEC	Drugged	Protein family	CHEMBL4085457	Pf-06651600	Small molecule	Inhibitor	ChEMBL	Indication	All	1	Kidney diseases	No
P22105	-	TENX	Not yet druggable	-	-	-	-	-	-	-	-	-	-	No
Q92563	-	TICN2	Not yet druggable	-	-	-	-	-	-	-	-	-	-	No
P49788	-	TIG1	Not yet druggable	-	-	-	-	-	-	-	-	-	-	No
P35625	-	TIMP3	Not yet druggable	-	-	-	-	-	-	-	-	-	-	No
O15533	-	TPSN	Not yet druggable	-	-	-	-	-	-	-	-	-	-	No
Q15661	CHEMBL2617	TRYB1	Drugged	Single protein	CHEMBL1485	Arginine	Small molecule	-	ChEMBL	Indication	All	2	Alzheimer disease	No
Q15661	CHEMBL2617	TRYB1	Drugged	Single protein	CHEMBL1485	Arginine	Small molecule	-	ChEMBL	Indication	All	1	Liver cirrhosis	No
Q15661	CHEMBL2617	TRYB1	Drugged	Single protein	CHEMBL1485	Arginine	Small molecule	-	ChEMBL	Indication	All	3	Periodontitis	No
Q15661	CHEMBL2617	TRYB1	Drugged	Single protein	CHEMBL1485	Arginine	Small molecule	-	ChEMBL	Indication	All	2	Arthritis	No
Q15661	CHEMBL2617	TRYB1	Drugged	Single protein	CHEMBL1485	Arginine	Small molecule	-	ChEMBL	Indication	All	0.5	Kidney diseases	No
Q15661	CHEMBL2617	TRYB1	Drugged	Single protein	CHEMBL1485	Arginine	Small molecule	-	ChEMBL	Indication	All	2	Beta-thalassemia	No
Q15661	CHEMBL2617	TRYB1	Drugged	Single protein	CHEMBL1485	Arginine	Small molecule	-	ChEMBL	Indication	All	3	Anemia	No
Q15661	CHEMBL2617	TRYB1	Drugged	Single protein	CHEMBL1485	Arginine	Small molecule	-	ChEMBL	Indication	All	3	Cardiovascular diseases	Yes
Q15661	CHEMBL2617	TRYB1	Drugged	Single protein	CHEMBL1485	Arginine	Small molecule	-	ChEMBL	Indication	All	2	Peripheral arterial disease	No
Q15661	CHEMBL2617	TRYB1	Drugged	Single protein	CHEMBL1485	Arginine	Small molecule	-	ChEMBL	Indication	All	3	Severe acute respiratory syndrome	No
Q15661	CHEMBL2617	TRYB1	Drugged	Single protein	CHEMBL1485	Arginine	Small molecule	-	ChEMBL	Indication	All	2	Pain	No
Q15661	CHEMBL2617	TRYB1	Drugged	Single protein	CHEMBL1485	Arginine	Small molecule	-	ChEMBL	Indication	All	3	Glucose intolerance	No
Q15661	CHEMBL2617	TRYB1	Drugged	Single protein	CHEMBL1485	Arginine	Small molecule	-	ChEMBL	Indication	All	2	Schizophrenia	No
Q15661	CHEMBL2617	TRYB1	Drugged	Single protein	CHEMBL1485	Arginine	Small molecule	-	ChEMBL	Indication	All	2	Asthma	No
Q15661	CHEMBL2617	TRYB1	Drugged	Single protein	CHEMBL1485	Arginine	Small molecule	-	ChEMBL	Indication	All	1	Hypertension	Yes
Q15661	CHEMBL2617	TRYB1	Drugged	Single protein	CHEMBL1485	Arginine	Small molecule	-	ChEMBL	Indication	All	3	Tuberculosis, pulmonary	No
Q15661	CHEMBL2617	TRYB1	Drugged	Single protein	CHEMBL1485	Arginine	Small molecule	-	ChEMBL	Indication	All	2	Argininosuccinic aciduria	No
Q15661	CHEMBL2617	TRYB1	Drugged	Single protein	CHEMBL1485	Arginine	Small molecule	-	ChEMBL	Indication	All	1	Diabetes mellitus, type 2	No
Q15661	CHEMBL2617	TRYB1	Drugged	Single protein	CHEMBL1485	Arginine	Small molecule	-	ChEMBL	Indication	All	2	Hypertension	Yes
Q15661	CHEMBL2617	TRYB1	Drugged	Single protein	CHEMBL1485	Arginine	Small molecule	-	ChEMBL	Indication	All	1	Heart failure	Yes
Q15661	CHEMBL2617	TRYB1	Drugged	Single protein	CHEMBL1485	Arginine	Small molecule	-	ChEMBL	Indication	All	2	Melas syndrome	No
Q15661	CHEMBL2617	TRYB1	Drugged	Single protein	CHEMBL1485	Arginine	Small molecule	-	ChEMBL	Indication	All	2	Sepsis	No
Q15661	CHEMBL2617	TRYB1	Drugged	Single protein	CHEMBL1485	Arginine	Small molecule	-	ChEMBL	Indication	All	3	Cancers	No
Q15661	CHEMBL2617	TRYB1	Drugged	Single protein	CHEMBL1485	Arginine	Small molecule	-	ChEMBL	Indication	All	2	Death, sudden, cardiac	No
Q15661	CHEMBL2617	TRYB1	Drugged	Single protein	CHEMBL1485	Arginine	Small molecule	-	ChEMBL	Indication	All	2	Malaria	No
Q15661	CHEMBL2617	TRYB1	Drugged	Single protein	CHEMBL1485	Arginine	Small molecule	-	ChEMBL	Indication	All	3	Pre-eclampsia	No
Q15661	CHEMBL2617	TRYB1	Drugged	Single protein	CHEMBL1485	Arginine	Small molecule	-	ChEMBL	Indication	All	2	Hepatitis, alcoholic	No
Q15661	CHEMBL2617	TRYB1	Drugged	Single protein	CHEMBL1485	Arginine	Small molecule	-	ChEMBL	Indication	All	2	Dental caries	No
Q15661	CHEMBL2617	TRYB1	Drugged	Single protein	CHEMBL1485	Arginine	Small molecule	-	ChEMBL	Indication	All	3	Hypersensitivity	No
Q15661	CHEMBL2617	TRYB1	Drugged	Single protein	CHEMBL1485	Arginine	Small molecule	-	ChEMBL	Indication	All	2	Cancers	No
Q15661	CHEMBL2617	TRYB1	Drugged	Single protein	CHEMBL1485	Arginine	Small molecule	-	ChEMBL	Indication	All	2	Hernias, diaphragmatic, congenital	No
Q15661	CHEMBL2617	TRYB1	Drugged	Single protein	CHEMBL1485	Arginine	Small molecule	-	ChEMBL	Indication	All	1	Muscular dystrophy, duchenne	No
Q15661	CHEMBL2617	TRYB1	Drugged	Single protein	CHEMBL1485	Arginine	Small molecule	-	ChEMBL	Indication	All	2	Galactosemias	No
Q15661	CHEMBL2617	TRYB1	Drugged	Single protein	CHEMBL1485	Arginine	Small molecule	-	ChEMBL	Indication	All	2	Cystic fibrosis	No
Q15661	CHEMBL2617	TRYB1	Drugged	Single protein	CHEMBL1485	Arginine	Small molecule	-	ChEMBL	Indication	All	1	Cancers	No
Q15661	CHEMBL2617	TRYB1	Drugged	Single protein	CHEMBL1485	Arginine	Small molecule	-	ChEMBL	Indication	All	1	Coronary disease	Yes
P49746	-	TSP3	Not yet druggable	-	-	-	-	-	-	-	-	-	-	No
P25311	-	ZA2G	Not yet druggable	-	-	-	-	-	-	-	-	-	-	No
P00326	CHEMBL3285	-	Druggable	Single protein	-	-	-	-	-	-	-	-	-	No
P00326	CHEMBL2096668	-	Druggable	Protein family	CHEMBL1909285	Nitrefazole	Small molecule	Inhibitor	ChEMBL	Indication	All	-	-	No
P00326	CHEMBL2363044	-	Druggable	Protein complex group	CHEMBL1308	Fomepizole	Small molecule	Inhibitor	ChEMBL	Indication	All	1	Macular degeneration	No
* Columns: Target Uniprot ID - Uniprot ID of the protein (target), Druggability - druggability per protein, where druggable is defined as a protein targeted by a compound that is being tested, and drugged is defined as a protein targeted by an approved compound (see Methods section),
Max phase - The maximum phase the drug has reached for the intended indication (0 = pre-clinical phases, 4 = in use in the clinic), see for more information: https://cfinan.gitlab.io/bio-misc/scripts/drug_lookups.html
Abbreviations: BNF = British National Formulary

[truncated: 4 more sheets: Table S10, Table S11, Table S12, Table S13]
